# Supplementary material for: Phenotypic and genotypic characterization of antibiotic-resistant bacteria from Swiss ready-to-eat meat products
Source: Front Microbiol. 2025 Sep 10;16:1649307. doi: 10.3389/fmicb.2025.1649307 (PMC12457351; doi:10.3389/fmicb.2025.1649307)
Supplement: Supplementary file 1 [file Data_Sheet_1.zip]

Archive with 6 entries (6 files):
- Supplementary File 1.docx
- Table S1.xlsx
- Table S2.xlsx
- Table S3.xlsx
- Table S4.xlsx
- Table S5.csv
