# Supplementary material for: Phenotypic and genotypic characterization of antibiotic-resistant bacteria from Swiss ready-to-eat meat products
Source: Front Microbiol. 2025 Sep 10;16:1649307. doi: 10.3389/fmicb.2025.1649307 (PMC12457351; doi:10.3389/fmicb.2025.1649307)
Supplement: Supplementary file 1 [file Data_Sheet_1.zip › Table S1.xlsx]

## Sheet: Tabelle1
Sample	Sample Ill	Sample ONT	Taxonomy	Taxonomy_method	Strain_taxonomy	Species	strain_taxonomy_MALDI	MALDI_Identification	Collection_Date	PruefgruppeD	WGS
119409-3	119409-3	NA	Proteus vulgaris	Illumina Top Species Match	P.vulgaris.119409-3	Proteus species	P.hauseri.119409-3	Proteus hauseri	15.09.2017	TEMPO - EB (Enterobacteriacea)	sequenced
119409-45.2	119409-45.2	11940945	Enterobacter hormaechei	ONT Top Species Match	E.hormaechei.119409-45.2	Enterobacter cloacae	E.cloacae.119409-45.2	Enterobacter cloacae	17.10.2017	TEMPO - EB (Enterobacteriacea)	sequenced
119409-62.2	119409-62.2	NA	Proteus vulgaris	Illumina Top Species Match	P.vulgaris.119409-62.2	Proteus species	P.hauseri.119409-62.2	Proteus hauseri	10.10.2017	TEMPO - EB (Enterobacteriacea)	sequenced
119409-66	119409-66	NA	Proteus vulgaris	Illumina Top Species Match	P.vulgaris.119409-66	Proteus species	P.hauseri.119409-66	Proteus hauseri	2017-10-18	TEMPO - EB (Enterobacteriacea)	sequenced
119409-71.2	119409-71.2	119409-71	Enterococcus faecalis	ONT Top Species Match	E.faecalis.119409-71.2	Enterococcus faecalis	E.faecalis.119409-71.2	Enterococcus faecalis	09.10.2017	TEMPO - EB (Enterobacteriacea)	sequenced
119803-9.2	119803-9.2	1198039	Enterococcus faecium	ONT Top Species Match	E.faecium.119803-9.2	Enterococcus faecium	E.faecium.119803-9.2	Enterococcus faecium	17.01.2018	TEMPO - EB (Enterobacteriacea)	sequenced
120060-18	120060-18	12006018	Escherichia coli	ONT Top Species Match	E.coli.120060-18	Escherichia coli	E.coli.120060-18	Escherichia coli	17.04.2018	TEMPO - EB (Enterobacteriacea)	sequenced
120060-35.2	120060-35.2	120060-35	Enterobacter hormaechei	ONT Top Species Match	E.hormaechei.120060-35.2	Enterobacter cloacae	E.cloacae.120060-35.2	Enterobacter cloacae	09.04.2018	TEMPO - EB (Enterobacteriacea)	sequenced
120366-20	120366-20	NA	Proteus vulgaris	Illumina Top Species Match	P.vulgaris.120366-20	Proteus vulgaris	P.vulgaris.120366-20	Proteus vulgaris	NA	TEMPO - EB (Enterobacteriacea)	sequenced
120410-04	120410-04	12041004	Enterobacter hormaechei	ONT Top Species Match	E.hormaechei.120410-04	Enterobacter cloacae	E.cloacae.120410-04	Enterobacter cloacae	11.04.2018	TEMPO - EB (Enterobacteriacea)	sequenced
120410-2	120410-2	120410-2	Proteus vulgaris	ONT Top Species Match	P.vulgaris.120410-2	Proteus species	P.hauseri.120410-2	Proteus hauseri	NA	TEMPO - EB (Enterobacteriacea)	sequenced
121182-06B	121182-06B	1211826b	Enterobacter hormaechei	ONT Top Species Match	E.hormaechei.121182-06B	Enterobacter cloacae	E.cloacae.121182-06B	Enterobacter cloacae	30.08.2018	TEMPO - EB (Enterobacteriacea)	sequenced
121223-18B	121223-18B	12122318	Citrobacter freundii	ONT Top Species Match	C.freundii.121223-18B	Citrobacter freundii	C.freundii.121223-18B	Citrobacter freundii	13.08.2018	TEMPO - EB (Enterobacteriacea)	sequenced
121259-3	121259-3	1212593	Citrobacter braakii	ONT Top Species Match	C.braakii.121259-3	Citrobacter braakii	C.braakii.121259-3	Citrobacter braakii	05.10.2018	TEMPO - EB (Enterobacteriacea)	sequenced
121284-13	121284-13	12128413	Citrobacter freundii	ONT Top Species Match	C.freundii.121284-13	Citrobacter freundii	C.freundii.121284-13	Citrobacter freundii	07.08.2018	TEMPO - EB (Enterobacteriacea)	sequenced
121284-18.2	121284-18.2	121284-18-2	Enterobacter hormaechei	ONT Top Species Match	E.hormaechei.121284-18.2	Enterobacter cloacae	E.cloacae.121284-18.2	Enterobacter cloacae	NA	TEMPO - EB (Enterobacteriacea)	sequenced
121284-3	121284-3	1212843	Proteus vulgaris	ONT Top Species Match	P.vulgaris.121284-3	Proteus vulgaris	P.vulgaris.121284-3	Proteus vulgaris	24.09.2018	TEMPO - EB (Enterobacteriacea)	sequenced
121284-5	121284-5	121284-5	Proteus vulgaris	ONT Top Species Match	P.vulgaris.121284-5	Proteus vulgaris	P.vulgaris.121284-5	Proteus vulgaris	2018	TEMPO - EB (Enterobacteriacea)	sequenced
121329-3.2	121329-3.2	NA	Proteus vulgaris	Illumina Top Species Match	P.vulgaris.121329-3.2	Proteus hauseri	P.hauseri.121329-3.2	Proteus hauseri	NA	TEMPO - EB (Enterobacteriacea)	sequenced
121373-11.3	121373-11.3	NA	Proteus vulgaris	Illumina Top Species Match	P.vulgaris.121373-11.3	Proteus hauseri	P.hauseri.121373-11.3	Proteus hauseri	17.10.2018	TEMPO - EB (Enterobacteriacea)	sequenced
121373-5.3	121373-5.3	121373-5-2	Proteus vulgaris	ONT Top Species Match	C.braakii.121373-5.3	Citrobacter braakii/freundii/sedlakii	C.braakii.121373-5.3	Citrobacter braakii	28.08.2018	TEMPO - EB (Enterobacteriacea)	sequenced
121373-6.2	121373-6.2	NA	Proteus vulgaris	Illumina Top Species Match	P.vulgaris.121373-6.2	Proteus vulgaris	P.vulgaris.121373-6.2	Proteus vulgaris	16.10.2018	TEMPO - EB (Enterobacteriacea)	sequenced
121373-8	121373-8	NA	Proteus vulgaris	Illumina Top Species Match	P.vulgaris.121373-8	Proteus species	P.hauseri.121373-8	Proteus hauseri	02.10.2018	TEMPO - EB (Enterobacteriacea)	sequenced
121485-22.3	121485-22.3	12148522	Proteus vulgaris	ONT Top Species Match	P.vulgaris.121485-22.3	Proteus vulgaris	P.vulgaris.121485-22.3	Proteus vulgaris	09.12.2018	TEMPO - EB (Enterobacteriacea)	sequenced
121485-24.2	121485-24.2	12148524	Proteus vulgaris	ONT Top Species Match	P.vulgaris.121485-24.2	Morganella morganii	P.vulgaris.121485-24.2	Proteus vulgaris	09.12.2018	TEMPO - EB (Enterobacteriacea)	sequenced
121517-1.2	121517-1.2	NA	Enterobacter ludwigii	Illumina Top Species Match	E.ludwigii.121517-1.2	Enterobacter cloacae	E.cloacae.121517-1.2	Enterobacter cloacae	05.11.2018	TEMPO - EB (Enterobacteriacea)	sequenced
121517-2	121517-2	1215172	Citrobacter braakii	ONT Top Species Match	C.braakii.121517-2	Citrobacter braakii	C.braakii.121517-2	Citrobacter braakii	07.11.2018	TEMPO - EB (Enterobacteriacea)	sequenced
122158-1	122158-1	NA	Proteus vulgaris	Illumina Top Species Match	P.vulgaris.122158-1	Proteus vulgaris	P.vulgaris.122158-1	Proteus vulgaris	14.02.2019	TEMPO - EB (Enterobacteriacea)	sequenced
122158-12.2	122158-12.2	NA	Enterococcus faecalis	Illumina Top Species Match	E.faecalis.122158-12.2	Enterococcus faecalis	E.faecalis.122158-12.2	Enterococcus faecalis	19.03.2019	TEMPO - EB (Enterobacteriacea)	sequenced
122158-14.2	122158-14.2	NA	Enterococcus faecalis	Illumina Top Species Match	E.faecalis.122158-14.2	Enterococcus faecalis	E.faecalis.122158-14.2	Enterococcus faecalis	19.03.2019	TEMPO - EB (Enterobacteriacea)	sequenced
122336-18.3	122336-18.3	NA	Proteus vulgaris	Illumina Top Species Match	P.vulgaris.122336-18.3	Enterobacter cloacae	E.cloacae.122336-18.3	Enterobacter cloacae	09.04.2019	TEMPO - EB (Enterobacteriacea)	sequenced
122438-17	122438-17	NA	Proteus vulgaris	Illumina Top Species Match	P.vulgaris.122438-17	Proteus vulgaris	P.vulgaris.122438-17	Proteus vulgaris	15.09.2019	TEMPO - EB (Enterobacteriacea)	sequenced
120166-19	120166-19	NA	Staphylococcus aureus	Illumina Top Species Match	S.aureus.120166-19	Staphylococcus aureus	S.aureus.120166-19	Staphylococcus aureus
120366-19	NA	NA	Proteus vulgaris	MALDI	NA	Proteus vulgaris	P.vulgaris.120366-19	Proteus vulgaris	NA	TEMPO - EB (Enterobacteriacea)	no
120410-5	NA	NA	Proteus vulgaris	MALDI	NA	Proteus vulgaris	P.vulgaris.120410-5	Proteus vulgaris	NA	TEMPO - EB (Enterobacteriacea)	no
121122-12.2	NA	NA	Proteus vulgaris	MALDI	NA	Proteus vulgaris	P.vulgaris.121122-12.2	Proteus vulgaris	11.10.2018	TEMPO - EB (Enterobacteriacea)	no
121284-16	NA	NA	Proteus vulgaris	MALDI	NA	Proteus vulgaris	P.vulgaris.121284-16	Proteus vulgaris	NA	TEMPO - EB (Enterobacteriacea)	no
121373-18	NA	NA	Escherichia coli	MALDI	NA	Escherichia coli	E.coli.121373-18	Escherichia coli	16.10.2018	TEMPO - EB (Enterobacteriacea)	no
121373-4.2	NA	NA	Enterobacter cloacae	MALDI	NA	Enterobacter cloacae	E.cloacae.121373-4.2	Enterobacter cloacae	03.10.2018	TEMPO - EB (Enterobacteriacea)	no
122158-11	NA	NA	Proteus vulgaris	MALDI	NA	Proteus vulgaris	P.vulgaris.122158-11	Proteus vulgaris	26.02.2019	TEMPO - EB (Enterobacteriacea)	no
122158-14B	NA	NA	Proteus vulgaris	MALDI	NA	Proteus vulgaris	P.vulgaris.122158-14B	Proteus vulgaris	19.03.2019	TEMPO - EB (Enterobacteriacea)	no
122158-18	NA	NA	Enterobacter cloacae	MALDI	NA	Enterobacter cloacae	E.cloacae.122158-18	Enterobacter cloacae	01.04.2019	TEMPO - EB (Enterobacteriacea)	no
122188-19.2	NA	NA	Escherichia coli	MALDI	NA	Escherichia coli	E.coli.122188-19.2	Escherichia coli	08.12.2018	TEMPO - EB (Enterobacteriacea)	no
122188-2B	NA	NA	Proteus vulgaris	MALDI	NA	Proteus vulgaris	P.vulgaris.122188-2B	Proteus vulgaris	06.03.2019	TEMPO - EB (Enterobacteriacea)	no
122288-10	NA	NA	Enterococcus faecalis	MALDI	NA	Citrobacter freundii	E.faecalis.122288-10	Enterococcus faecalis	17.05.2019	TEMPO - EB (Enterobacteriacea)	no
122288-10B	NA	NA	Citrobacter freundii	MALDI	NA	Citrobacter freundii	C.freundii.122288-10B	Citrobacter freundii	17.05.2019	TEMPO - EB (Enterobacteriacea)	no
122336-17	NA	NA	Enterococcus faecalis	MALDI	NA	Enterobacter species	E.faecalis.122336-17	Enterococcus faecalis	11.03.2019	TEMPO - EB (Enterobacteriacea)	no
122422-5	NA	NA	Proteus vulgaris	MALDI	NA	Proteus vulgaris	P.vulgaris.122422-5	Proteus vulgaris	01.07.2019	TEMPO - EB (Enterobacteriacea)	no
119347-34	NA	NA	Enterococcus faecalis	MALDI	NA	Enterococcus faecalis	E.faecalis.119347-34	Enterococcus faecalis	23.11.2017	TEMPO - EB (Enterobacteriacea)	no
119347-2	NA	NA	Enterococcus faecalis	MALDI	NA	Enterococcus faecalis	E.faecalis.119347-2	Enterococcus faecalis	17.11.2017	TEMPO - EB (Enterobacteriacea)	no
119347-20B	NA	NA	Enterococcus faecalis	MALDI	NA	Enterococcus faecalis	E.faecalis.119347-20B	Enterococcus faecalis	29.10.2017	TEMPO - EB (Enterobacteriacea)	no
119347-22	NA	NA	Enterococcus faecalis	MALDI	NA	Enterococcus faecalis	E.faecalis.119347-22	Enterococcus faecalis	26.11.2017	TEMPO - EB (Enterobacteriacea)	no
119347-23	NA	NA	Enterococcus faecalis	MALDI	NA	Enterococcus faecalis	E.faecalis.119347-23	Enterococcus faecalis	08.11.2017	TEMPO - EB (Enterobacteriacea)	no
119347-24B	NA	NA	Enterococcus faecalis	MALDI	NA	Enterococcus faecalis	E.faecalis.119347-24B	Enterococcus faecalis	10.11.2017	TEMPO - EB (Enterobacteriacea)	no
119347-24B	NA	NA	Enterococcus faecalis	MALDI	NA	Enterococcus faecalis	E.faecalis.119347-24B	Enterococcus faecalis	10.11.2017	TEMPO - EB (Enterobacteriacea)	no
119347-24R	NA	NA	Enterococcus faecalis	MALDI	NA	Enterococcus faecalis	E.faecalis.119347-24R	Enterococcus faecalis	10.11.2017	TEMPO - EB (Enterobacteriacea)	no
119347-24R	NA	NA	Enterococcus faecalis	MALDI	NA	Enterococcus faecalis	E.faecalis.119347-24R	Enterococcus faecalis	10.11.2017	TEMPO - EB (Enterobacteriacea)	no
119347-25	NA	NA	Enterococcus faecalis	MALDI	NA	Enterococcus faecalis	E.faecalis.119347-25	Enterococcus faecalis	28.10.2017	TEMPO - EB (Enterobacteriacea)	no
119347-26	NA	NA	Enterococcus faecalis	MALDI	NA	Enterococcus faecalis	E.faecalis.119347-26	Enterococcus faecalis	25.10.2017	TEMPO - EB (Enterobacteriacea)	no
119347-27.2	NA	NA	Enterococcus faecalis	MALDI	NA	Enterococcus faecalis	E.faecalis.119347-27.2	Enterococcus faecalis	05.12.2017	TEMPO - EB (Enterobacteriacea)	no
119347-28	NA	NA	Enterococcus faecalis	MALDI	NA	Enterococcus faecalis	E.faecalis.119347-28	Enterococcus faecalis	21.10.2017	TEMPO - EB (Enterobacteriacea)	no
119347-30	NA	NA	Enterococcus faecalis	MALDI	NA	Enterococcus faecalis	E.faecalis.119347-30	Enterococcus faecalis	26.10.2017	TEMPO - EB (Enterobacteriacea)	no
119347-31	NA	NA	Enterococcus faecalis	MALDI	NA	Enterococcus faecalis	E.faecalis.119347-31	Enterococcus faecalis	30.12.2017	TEMPO - EB (Enterobacteriacea)	no
119347-32	NA	NA	Enterococcus faecalis	MALDI	NA	Enterococcus faecalis	E.faecalis.119347-32	Enterococcus faecalis	30.12.2017	TEMPO - EB (Enterobacteriacea)	no
119347-44	NA	NA	Enterococcus faecalis	MALDI	NA	Enterococcus faecalis	E.faecalis.119347-44	Enterococcus faecalis	06.11.2017	TEMPO - EB (Enterobacteriacea)	no
119347-47	NA	NA	Enterococcus faecalis	MALDI	NA	Enterococcus faecalis	E.faecalis.119347-47	Enterococcus faecalis	15.10.2017	TEMPO - EB (Enterobacteriacea)	no
119347-48	NA	NA	Enterococcus faecalis	MALDI	NA	Enterococcus faecalis	E.faecalis.119347-48	Enterococcus faecalis	04.11.2017	TEMPO - EB (Enterobacteriacea)	no
119347-49	NA	NA	Enterococcus faecalis	MALDI	NA	Enterococcus faecalis	E.faecalis.119347-49	Enterococcus faecalis	22.10.2017	TEMPO - EB (Enterobacteriacea)	no
119409-1	NA	NA	Enterococcus faecalis	MALDI	NA	Enterococcus faecalis	E.faecalis.119409-1	Enterococcus faecalis	20.09.2017	TEMPO - EB (Enterobacteriacea)	no
119409-10	NA	NA	Enterococcus faecalis	MALDI	NA	Enterococcus faecalis	E.faecalis.119409-10	Enterococcus faecalis	15.07.2017	TEMPO - EB (Enterobacteriacea)	no
119409-37	NA	NA	Enterococcus faecalis	MALDI	NA	Enterococcus faecalis	E.faecalis.119409-37	Enterococcus faecalis	01.11.2017	TEMPO - EB (Enterobacteriacea)	no
119409-4	NA	NA	Enterococcus faecalis	MALDI	NA	Enterococcus faecalis	E.faecalis.119409-4	Enterococcus faecalis	15.09.2017	TEMPO - EB (Enterobacteriacea)	no
119409-44.2	NA	NA	Enterococcus faecalis	MALDI	NA	Enterococcus faecalis	E.faecalis.119409-44.2	Enterococcus faecalis	10.10.2017	TEMPO - EB (Enterobacteriacea)	no
119409-45A	NA	NA	Enterococcus faecalis	MALDI	NA	Enterococcus faecalis	E.faecalis.119409-45A	Enterococcus faecalis	17.10.2017	TEMPO - EB (Enterobacteriacea)	no
119409-45C.2	NA	NA	Enterococcus faecalis	MALDI	NA	Enterococcus faecalis	E.faecalis.119409-45C.2	Enterococcus faecalis	17.10.2017	TEMPO - EB (Enterobacteriacea)	no
119409-45W.2	NA	NA	Enterococcus faecalis	MALDI	NA	Enterococcus faecalis	E.faecalis.119409-45W.2	Enterococcus faecalis	17.10.2017	TEMPO - EB (Enterobacteriacea)	no
119409-50A	NA	NA	Enterococcus faecalis	MALDI	NA	Enterococcus faecalis	E.faecalis.119409-50A	Enterococcus faecalis	27.09.2017	TEMPO - EB (Enterobacteriacea)	no
119409-50C	NA	NA	Enterococcus faecalis	MALDI	NA	Enterococcus faecalis	E.faecalis.119409-50C	Enterococcus faecalis	27.09.2017	TEMPO - EB (Enterobacteriacea)	no
119409-58	NA	NA	Enterococcus faecalis	MALDI	NA	Enterococcus faecalis	E.faecalis.119409-58	Enterococcus faecalis	09.08.2017	TEMPO - EB (Enterobacteriacea)	no
119409-6	NA	NA	Enterococcus faecalis	MALDI	NA	Enterococcus faecium	E.faecalis.119409-6	Enterococcus faecalis	22.06.2017	TEMPO - EB (Enterobacteriacea)	no
119409-66A	NA	NA	Enterococcus faecalis	MALDI	NA	Enterococcus faecalis	E.faecalis.119409-66A	Enterococcus faecalis	18.10.2017	TEMPO - EB (Enterobacteriacea)	no
119409-66B	NA	NA	Enterococcus faecalis	MALDI	NA	Enterococcus faecalis	E.faecalis.119409-66B	Enterococcus faecalis	18.10.2017	TEMPO - EB (Enterobacteriacea)	no
119409-66C	NA	NA	Enterococcus faecalis	MALDI	NA	Enterococcus faecalis	E.faecalis.119409-66C	Enterococcus faecalis	18.10.2017	TEMPO - EB (Enterobacteriacea)	no
119409-67	NA	NA	Enterococcus faecalis	MALDI	NA	Enterococcus faecalis	E.faecalis.119409-67	Enterococcus faecalis	10.03.2017	TEMPO - EB (Enterobacteriacea)	no
119409-7	NA	NA	Enterococcus faecalis	MALDI	NA	Enterococcus faecalis	E.faecalis.119409-7	Enterococcus faecalis	01.09.2017	TEMPO - EB (Enterobacteriacea)	no
119492-10A	NA	NA	Enterococcus faecalis	MALDI	NA	Enterococcus faecalis	E.faecalis.119492-10A	Enterococcus faecalis	NA	TEMPO - EB (Enterobacteriacea)	no
119492-10B	NA	NA	Enterococcus faecalis	MALDI	NA	Enterococcus faecalis	E.faecalis.119492-10B	Enterococcus faecalis	NA	TEMPO - EB (Enterobacteriacea)	no
119492-11.2	NA	NA	Enterococcus faecium	MALDI	NA	Enterococcus faecium	E.faecium.119492-11.2	Enterococcus faecium	29.08.2017	TEMPO - EB (Enterobacteriacea)	no
119492-16	NA	NA	Enterococcus faecalis	MALDI	NA	Enterococcus faecalis	E.faecalis.119492-16	Enterococcus faecalis	01.06.2016	TEMPO - EB (Enterobacteriacea)	no
119492-17	NA	NA	Enterococcus faecium	MALDI	NA	Enterococcus faecium	E.faecium.119492-17	Enterococcus faecium	20.10.2017	TEMPO - EB (Enterobacteriacea)	no
119492-18	NA	NA	Enterococcus faecium	MALDI	NA	Enterococcus faecium	E.faecium.119492-18	Enterococcus faecium	27.10.2017	TEMPO - EB (Enterobacteriacea)	no
119492-19B.2	NA	NA	Enterococcus faecalis	MALDI	NA	Enterococcus faecalis	E.faecalis.119492-19B.2	Enterococcus faecalis	24.10.2017	TEMPO - EB (Enterobacteriacea)	no
119492-20A	NA	NA	Enterococcus faecalis	MALDI	NA	Enterococcus faecalis	E.faecalis.119492-20A	Enterococcus faecalis	27.10.2017	TEMPO - EB (Enterobacteriacea)	no
119492-24	NA	NA	Enterococcus faecalis	MALDI	NA	Enterococcus faecalis	E.faecalis.119492-24	Enterococcus faecalis	11.09.2017	TEMPO - EB (Enterobacteriacea)	no
119492-25A	NA	NA	Enterococcus faecalis	MALDI	NA	Enterococcus faecalis	E.faecalis.119492-25A	Enterococcus faecalis	11.09.2017	TEMPO - EB (Enterobacteriacea)	no
119492-26A	NA	NA	Enterococcus faecalis	MALDI	NA	Enterococcus faecalis	E.faecalis.119492-26A	Enterococcus faecalis	19.10.2017	TEMPO - EB (Enterobacteriacea)	no
119492-26B.2	NA	NA	Enterococcus faecalis	MALDI	NA	Enterococcus faecalis	E.faecalis.119492-26B.2	Enterococcus faecalis	19.10.2017	TEMPO - EB (Enterobacteriacea)	no
119492-27A	NA	NA	Enterococcus faecalis	MALDI	NA	Enterococcus faecalis	E.faecalis.119492-27A	Enterococcus faecalis	NA	TEMPO - EB (Enterobacteriacea)	no
119492-27B	NA	NA	Enterococcus faecalis	MALDI	NA	Enterococcus faecalis	E.faecalis.119492-27B	Enterococcus faecalis	NA	TEMPO - EB (Enterobacteriacea)	no
119492-28B	NA	NA	Enterococcus faecalis	MALDI	NA	Enterococcus faecalis	E.faecalis.119492-28B	Enterococcus faecalis	19.10.2017	TEMPO - EB (Enterobacteriacea)	no
119492-29A	NA	NA	Enterococcus faecalis	MALDI	NA	Enterococcus faecalis	E.faecalis.119492-29A	Enterococcus faecalis	19.10.2017	TEMPO - EB (Enterobacteriacea)	no
119492-9B.2	NA	NA	Enterococcus faecalis	MALDI	NA	Enterococcus faecalis	E.faecalis.119492-9B.2	Enterococcus faecalis	22.08.2017	TEMPO - EB (Enterobacteriacea)	no
120060-10.2	NA	NA	Enterococcus faecalis	MALDI	NA	Enterococcus faecalis	E.faecalis.120060-10.2	Enterococcus faecalis	08.04.2018	TEMPO - EB (Enterobacteriacea)	no
120060-21	NA	NA	Enterococcus faecalis	MALDI	NA	Enterococcus faecalis	E.faecalis.120060-21	Enterococcus faecalis	12.03.2018	TEMPO - EB (Enterobacteriacea)	no
120060-24	NA	NA	Enterococcus faecalis	MALDI	NA	Enterococcus faecalis	E.faecalis.120060-24	Enterococcus faecalis	31.03.2018	TEMPO - EB (Enterobacteriacea)	no
120060-25.2	NA	NA	Enterococcus faecalis	MALDI	NA	Enterococcus faecalis	E.faecalis.120060-25.2	Enterococcus faecalis	01.04.2018	TEMPO - EB (Enterobacteriacea)	no
120060-30	NA	NA	Enterococcus faecalis	MALDI	NA	Enterococcus faecalis	E.faecalis.120060-30	Enterococcus faecalis	08.04.2018	TEMPO - EB (Enterobacteriacea)	no
120060-31	NA	NA	Enterococcus faecalis	MALDI	NA	Enterococcus faecalis	E.faecalis.120060-31	Enterococcus faecalis	08.04.2018	TEMPO - EB (Enterobacteriacea)	no
120060-34	NA	NA	Enterococcus faecalis	MALDI	NA	Enterococcus faecalis	E.faecalis.120060-34	Enterococcus faecalis	09.04.2018	TEMPO - EB (Enterobacteriacea)	no
120060-38	NA	NA	Enterococcus faecalis	MALDI	NA	Enterococcus faecalis	E.faecalis.120060-38	Enterococcus faecalis	11.04.2018	TEMPO - EB (Enterobacteriacea)	no
120060-41	NA	NA	Enterococcus faecalis	MALDI	NA	Enterococcus faecalis	E.faecalis.120060-41	Enterococcus faecalis	15.04.2018	TEMPO - EB (Enterobacteriacea)	no
120060-50	NA	NA	Enterococcus faecalis	MALDI	NA	Enterococcus faecalis	E.faecalis.120060-50	Enterococcus faecalis	09.04.2018	TEMPO - EB (Enterobacteriacea)	no
120060-8	NA	NA	Enterococcus faecalis	MALDI	NA	Enterococcus faecalis	E.faecalis.120060-8	Enterococcus faecalis	24.03.2018	TEMPO - EB (Enterobacteriacea)	no
120166-10	NA	NA	Enterococcus faecalis	MALDI	NA	Enterococcus faecalis	E.faecalis.120166-10	Enterococcus faecalis	NA	TEMPO - EB (Enterobacteriacea)	no
120166-19	NA	NA	Enterococcus faecalis	MALDI	NA	Enterococcus faecalis	E.faecalis.120166-19	Enterococcus faecalis	01.02.2018	TEMPO - EB (Enterobacteriacea)	no
120166-22	NA	NA	Enterococcus faecium	MALDI	NA	Enterococcus faecium	E.faecium.120166-22	Enterococcus faecium	13.03.2018	TEMPO - EB (Enterobacteriacea)	no
120166-24	NA	NA	Enterococcus faecalis	MALDI	NA	Enterococcus faecalis	E.faecalis.120166-24	Enterococcus faecalis	NA	TEMPO - EB (Enterobacteriacea)	no
120297-20B.2	NA	NA	Enterococcus faecalis	MALDI	NA	Enterococcus faecalis	E.faecalis.120297-20B.2	Enterococcus faecalis	24.01.2018	TEMPO - EB (Enterobacteriacea)	no
120297-20P	NA	NA	Enterococcus faecalis	MALDI	NA	Enterococcus faecalis	E.faecalis.120297-20P	Enterococcus faecalis	24.01.2018	TEMPO - EB (Enterobacteriacea)	no
120297-21	NA	NA	Enterococcus faecalis	MALDI	NA	Enterococcus faecalis	E.faecalis.120297-21	Enterococcus faecalis	28.02.2018	TEMPO - EB (Enterobacteriacea)	no
120297-4	NA	NA	Enterococcus faecalis	MALDI	NA	Enterococcus faecalis	E.faecalis.120297-4	Enterococcus faecalis	05.03.2018	TEMPO - EB (Enterobacteriacea)	no
120366-21	NA	NA	Enterococcus faecalis	MALDI	NA	Enterococcus faecalis	E.faecalis.120366-21	Enterococcus faecalis	15.03.2018	TEMPO - EB (Enterobacteriacea)	no
120410-11	NA	NA	Enterococcus faecalis	MALDI	NA	Enterococcus faecalis	E.faecalis.120410-11	Enterococcus faecalis	06.02.2018	TEMPO - EB (Enterobacteriacea)	no
120410-12	NA	NA	Enterococcus faecalis	MALDI	NA	Enterococcus faecalis	E.faecalis.120410-12	Enterococcus faecalis	15.03.2018	TEMPO - EB (Enterobacteriacea)	no
120410-18	NA	NA	Enterococcus faecalis	MALDI	NA	Enterococcus faecalis	E.faecalis.120410-18	Enterococcus faecalis	20.03.2018	TEMPO - EB (Enterobacteriacea)	no
120410-21	NA	NA	Enterococcus faecalis	MALDI	NA	Enterococcus faecalis	E.faecalis.120410-21	Enterococcus faecalis	10.03.2018	TEMPO - EB (Enterobacteriacea)	no
120410-3	NA	NA	Enterococcus faecalis	MALDI	NA	Enterococcus faecalis	E.faecalis.120410-3	Enterococcus faecalis	NA	TEMPO - EB (Enterobacteriacea)	no
120445-1	NA	NA	Enterococcus faecalis	MALDI	NA	Enterococcus faecalis	E.faecalis.120445-1	Enterococcus faecalis	10.04.2018	TEMPO - EB (Enterobacteriacea)	no
120445-11	NA	NA	Enterococcus faecalis	MALDI	NA	Enterococcus faecalis	E.faecalis.120445-11	Enterococcus faecalis	29.03.2018	TEMPO - EB (Enterobacteriacea)	no
120445-20	NA	NA	Enterococcus faecalis	MALDI	NA	Enterococcus faecalis	E.faecalis.120445-20	Enterococcus faecalis	23.04.2018	TEMPO - EB (Enterobacteriacea)	no
120445-3.2	NA	NA	Enterococcus faecalis	MALDI	NA	Enterococcus faecalis	E.faecalis.120445-3.2	Enterococcus faecalis	29.03.2018	TEMPO - EB (Enterobacteriacea)	no
120445-8	NA	NA	Enterococcus faecalis	MALDI	NA	Enterococcus faecalis	E.faecalis.120445-8	Enterococcus faecalis	12.03.2018	TEMPO - EB (Enterobacteriacea)	no
120445-9	NA	NA	Enterococcus faecalis	MALDI	NA	Enterococcus faecalis	E.faecalis.120445-9	Enterococcus faecalis	06.04.2018	TEMPO - EB (Enterobacteriacea)	no
121122-11	NA	NA	Enterococcus faecalis	MALDI	NA	Enterococcus faecalis	E.faecalis.121122-11	Enterococcus faecalis	11.10.2018	TEMPO - EB (Enterobacteriacea)	no
121122-12G	NA	NA	Enterococcus faecalis	MALDI	NA	Enterococcus faecalis	E.faecalis.121122-12G	Enterococcus faecalis	11.10.2018	TEMPO - EB (Enterobacteriacea)	no
121122-16	NA	NA	Enterococcus faecalis	MALDI	NA	Enterococcus faecalis	E.faecalis.121122-16	Enterococcus faecalis	06.11.2018	TEMPO - EB (Enterobacteriacea)	no
121122-7	NA	NA	Enterococcus faecalis	MALDI	NA	Enterococcus faecalis	E.faecalis.121122-7	Enterococcus faecalis	07.10.2018	TEMPO - EB (Enterobacteriacea)	no
121182-07B.2	NA	NA	Enterococcus faecalis	MALDI	NA	Enterococcus faecalis	E.faecalis.121182-07B.2	Enterococcus faecalis	29.03.2018	TEMPO - EB (Enterobacteriacea)	no
121182-10B	NA	NA	Enterococcus faecalis	MALDI	NA	Enterococcus faecalis	E.faecalis.121182-10B	Enterococcus faecalis	05.09.2018	TEMPO - EB (Enterobacteriacea)	no
121182-11	NA	NA	Enterococcus faecalis	MALDI	NA	Enterococcus faecalis	E.faecalis.121182-11	Enterococcus faecalis	20.08.2018	TEMPO - EB (Enterobacteriacea)	no
121182-15B	NA	NA	Enterococcus faecalis	MALDI	NA	Enterococcus faecalis	E.faecalis.121182-15B	Enterococcus faecalis	26.06.2018	TEMPO - EB (Enterobacteriacea)	no
121182-16	NA	NA	Enterococcus faecalis	MALDI	NA	Enterococcus faecalis	E.faecalis.121182-16	Enterococcus faecalis	18.09.2018	TEMPO - EB (Enterobacteriacea)	no
121182-9	NA	NA	Enterococcus faecalis	MALDI	NA	Enterococcus faecalis	E.faecalis.121182-9	Enterococcus faecalis	30.05.2018	TEMPO - EB (Enterobacteriacea)	no
121223-14	NA	NA	Enterococcus faecalis	MALDI	NA	Enterococcus faecalis	E.faecalis.121223-14	Enterococcus faecalis	05.10.2018	TEMPO - EB (Enterobacteriacea)	no
121223-19	NA	NA	Enterococcus faecalis	MALDI	NA	Enterococcus faecalis	E.faecalis.121223-19	Enterococcus faecalis	06.07.2018	TEMPO - EB (Enterobacteriacea)	no
121223-20	NA	NA	Enterococcus faecalis	MALDI	NA	Enterococcus faecalis	E.faecalis.121223-20	Enterococcus faecalis	22.08.2018	TEMPO - EB (Enterobacteriacea)	no
121223-7B	NA	NA	Enterococcus faecalis	MALDI	NA	Enterococcus faecalis	E.faecalis.121223-7B	Enterococcus faecalis	21.08.2018	TEMPO - EB (Enterobacteriacea)	no
121223-8	NA	NA	Enterococcus faecalis	MALDI	NA	Enterococcus faecalis	E.faecalis.121223-8	Enterococcus faecalis	08.08.2018	TEMPO - EB (Enterobacteriacea)	no
121259-11	NA	NA	Enterococcus faecalis	MALDI	NA	Enterococcus faecalis	E.faecalis.121259-11	Enterococcus faecalis	13.09.2018	TEMPO - EB (Enterobacteriacea)	no
121259-12	NA	NA	Enterococcus faecalis	MALDI	NA	Enterococcus faecalis	E.faecalis.121259-12	Enterococcus faecalis	04.10.2018	TEMPO - EB (Enterobacteriacea)	no
121259-13	NA	NA	Enterococcus faecalis	MALDI	NA	Enterococcus faecalis	E.faecalis.121259-13	Enterococcus faecalis	04.10.2018	TEMPO - EB (Enterobacteriacea)	no
121259-14	NA	NA	Enterococcus faecalis	MALDI	NA	Enterococcus faecalis	E.faecalis.121259-14	Enterococcus faecalis	NA	TEMPO - EB (Enterobacteriacea)	no
121284-12	NA	NA	Enterococcus faecalis	MALDI	NA	Enterococcus faecalis	E.faecalis.121284-12	Enterococcus faecalis	17.09.2018	TEMPO - EB (Enterobacteriacea)	no
121284-17	NA	NA	Enterococcus faecalis	MALDI	NA	Enterococcus faecalis	E.faecalis.121284-17	Enterococcus faecalis	NA	TEMPO - EB (Enterobacteriacea)	no
121284-24.2	NA	NA	Enterococcus faecalis	MALDI	NA	Enterococcus faecalis	E.faecalis.121284-24.2	Enterococcus faecalis	03.10.2018	TEMPO - EB (Enterobacteriacea)	no
121329-17	NA	NA	Enterococcus faecium	MALDI	NA	Enterococcus faecium	E.faecium.121329-17	Enterococcus faecium	NA	TEMPO - EB (Enterobacteriacea)	no
121329-8	NA	NA	Enterococcus faecalis	MALDI	NA	Enterococcus faecalis	E.faecalis.121329-8	Enterococcus faecalis	28.09.2018	TEMPO - EB (Enterobacteriacea)	no
121373-12	NA	NA	Enterococcus faecalis	MALDI	NA	Enterococcus faecalis	E.faecalis.121373-12	Enterococcus faecalis	NA	TEMPO - EB (Enterobacteriacea)	no
121373-13	NA	NA	Enterococcus faecalis	MALDI	NA	Enterococcus faecalis	E.faecalis.121373-13	Enterococcus faecalis	05.09.2018	TEMPO - EB (Enterobacteriacea)	no
121373-14	NA	NA	Enterococcus faecalis	MALDI	NA	Enterococcus faecalis	E.faecalis.121373-14	Enterococcus faecalis	05.09.2018	TEMPO - EB (Enterobacteriacea)	no
121373-15	NA	NA	Enterococcus faecalis	MALDI	NA	Enterococcus faecalis	E.faecalis.121373-15	Enterococcus faecalis	05.09.2018	TEMPO - EB (Enterobacteriacea)	no
121373-23	NA	NA	Enterococcus faecalis	MALDI	NA	Enterococcus faecalis	E.faecalis.121373-23	Enterococcus faecalis	15.12.2018	TEMPO - EB (Enterobacteriacea)	no
121485-18	NA	NA	Enterococcus faecalis	MALDI	NA	Enterococcus faecalis	E.faecalis.121485-18	Enterococcus faecalis	05.12.2018	TEMPO - EB (Enterobacteriacea)	no
121485-19	NA	NA	Enterococcus faecalis	MALDI	NA	Enterococcus faecalis	E.faecalis.121485-19	Enterococcus faecalis	24.11.2018	TEMPO - EB (Enterobacteriacea)	no
121485-20	NA	NA	Enterococcus faecalis	MALDI	NA	Enterococcus faecalis	E.faecalis.121485-20	Enterococcus faecalis	27.11.2018	TEMPO - EB (Enterobacteriacea)	no
121485-21	NA	NA	Enterococcus faecalis	MALDI	NA	Enterococcus faecalis	E.faecalis.121485-21	Enterococcus faecalis	23.12.2018	TEMPO - EB (Enterobacteriacea)	no
122102-10	NA	NA	Enterococcus faecalis	MALDI	NA	Enterococcus faecalis	E.faecalis.122102-10	Enterococcus faecalis	06.06.2019	TEMPO - EB (Enterobacteriacea)	no
122102-13L	NA	NA	Enterococcus faecalis	MALDI	NA	Enterococcus species	E.faecalis.122102-13L	Enterococcus faecalis	15.06.2019	TEMPO - EB (Enterobacteriacea)	no
122102-18G.2	NA	NA	Enterococcus faecalis	MALDI	NA	Enterococcus faecalis	E.faecalis.122102-18G.2	Enterococcus faecalis	21.04.2019	TEMPO - EB (Enterobacteriacea)	no
122102-7.2	NA	NA	Enterococcus faecium	MALDI	NA	Enterococcus faecium	E.faecium.122102-7.2	Enterococcus faecium	30.03.2019	TEMPO - EB (Enterobacteriacea)	no
122158-13	NA	NA	Enterococcus faecalis	MALDI	NA	Enterococcus faecalis	E.faecalis.122158-13	Enterococcus faecalis	13.02.2019	TEMPO - EB (Enterobacteriacea)	no
122158-17	NA	NA	Enterococcus faecalis	MALDI	NA	Enterococcus faecalis	E.faecalis.122158-17	Enterococcus faecalis	13.09.2018	TEMPO - EB (Enterobacteriacea)	no
122158-19	NA	NA	Enterococcus faecalis	MALDI	NA	Enterococcus faecalis	E.faecalis.122158-19	Enterococcus faecalis	10.03.2019	TEMPO - EB (Enterobacteriacea)	no
122158-9	NA	NA	Enterococcus faecalis	MALDI	NA	Enterococcus faecalis	E.faecalis.122158-9	Enterococcus faecalis	NA	TEMPO - EB (Enterobacteriacea)	no
122186-13	NA	NA	Enterococcus faecium	MALDI	NA	Enterococcus faecalis	E.faecium.122186-13	Enterococcus faecium	26.03.2019	TEMPO - EB (Enterobacteriacea)	no
122186-22	NA	NA	Enterococcus faecalis	MALDI	NA	Enterococcus faecalis	E.faecalis.122186-22	Enterococcus faecalis	14.02.2019	TEMPO - EB (Enterobacteriacea)	no
122186-6G	NA	NA	Enterococcus faecalis	MALDI	NA	Enterococcus faecalis	E.faecalis.122186-6G	Enterococcus faecalis	09.03.2019	TEMPO - EB (Enterobacteriacea)	no
122186-6L	NA	NA	Enterococcus faecium	MALDI	NA	Enterococcus faecium	E.faecium.122186-6L	Enterococcus faecium	09.03.2019	TEMPO - EB (Enterobacteriacea)	no
122186-9	NA	NA	Enterococcus faecalis	MALDI	NA	Enterococcus faecalis	E.faecalis.122186-9	Enterococcus faecalis	03.03.2019	TEMPO - EB (Enterobacteriacea)	no
122188-12	NA	NA	Enterococcus faecalis	MALDI	NA	Enterococcus faecalis	E.faecalis.122188-12	Enterococcus faecalis	NA	TEMPO - EB (Enterobacteriacea)	no
122188-17	NA	NA	Enterococcus faecalis	MALDI	NA	Enterococcus faecalis	E.faecalis.122188-17	Enterococcus faecalis	22.03.2019	TEMPO - EB (Enterobacteriacea)	no
122188-22	NA	NA	Enterococcus faecalis	MALDI	NA	Enterococcus faecalis	E.faecalis.122188-22	Enterococcus faecalis	NA	TEMPO - EB (Enterobacteriacea)	no
122288-12G	NA	NA	Enterococcus faecium	MALDI	NA	Enterococcus faecalis	E.faecium.122288-12G	Enterococcus faecium	NA	TEMPO - EB (Enterobacteriacea)	no
122288-14	NA	NA	Enterococcus faecalis	MALDI	NA	Enterococcus faecalis	E.faecalis.122288-14	Enterococcus faecalis	29.10.2018	TEMPO - EB (Enterobacteriacea)	no
122288-17.2	NA	NA	Enterococcus faecalis	MALDI	NA	Enterococcus faecalis	E.faecalis.122288-17.2	Enterococcus faecalis	02.04.2019	TEMPO - EB (Enterobacteriacea)	no
122288-18.3	NA	NA	Enterococcus faecalis	MALDI	NA	Enterococcus faecalis	E.faecalis.122288-18.3	Enterococcus faecalis	02.04.2019	TEMPO - EB (Enterobacteriacea)	no
122288-21.4	NA	NA	Enterococcus faecalis	MALDI	NA	Enterococcus faecalis	E.faecalis.122288-21.4	Enterococcus faecalis	04.04.2019	TEMPO - EB (Enterobacteriacea)	no
122288-3	NA	NA	Enterococcus faecalis	MALDI	NA	Enterococcus faecalis	E.faecalis.122288-3	Enterococcus faecalis	23.05.2019	TEMPO - EB (Enterobacteriacea)	no
122288-4	NA	NA	Enterococcus faecalis	MALDI	NA	Enterococcus faecalis	E.faecalis.122288-4	Enterococcus faecalis	04.06.2019	TEMPO - EB (Enterobacteriacea)	no
122288-5	NA	NA	Enterococcus faecalis	MALDI	NA	Enterococcus faecalis	E.faecalis.122288-5	Enterococcus faecalis	22.05.2019	TEMPO - EB (Enterobacteriacea)	no
122288-6	NA	NA	Enterococcus faecalis	MALDI	NA	Enterococcus faecalis	E.faecalis.122288-6	Enterococcus faecalis	24.05.2019	TEMPO - EB (Enterobacteriacea)	no
122336-24	NA	NA	Enterococcus faecalis	MALDI	NA	Enterococcus faecalis	E.faecalis.122336-24	Enterococcus faecalis	24.04.2019	TEMPO - EB (Enterobacteriacea)	no
122372-12	NA	NA	Enterococcus faecalis	MALDI	NA	Enterococcus faecalis	E.faecalis.122372-12	Enterococcus faecalis	29.04.2019	TEMPO - EB (Enterobacteriacea)	no
122372-16	NA	NA	Enterococcus faecalis	MALDI	NA	Enterococcus faecalis	E.faecalis.122372-16	Enterococcus faecalis	NA	TEMPO - EB (Enterobacteriacea)	no
122372-23.3	NA	NA	Enterococcus faecalis	MALDI	NA	Enterococcus faecalis	E.faecalis.122372-23.3	Enterococcus faecalis	15.04.2019	TEMPO - EB (Enterobacteriacea)	no
122412-11.2	NA	NA	Enterococcus faecalis	MALDI	NA	Enterococcus faecalis	E.faecalis.122412-11.2	Enterococcus faecalis	06.01.2019	TEMPO - EB (Enterobacteriacea)	no
122412-12	NA	NA	Enterococcus faecalis	MALDI	NA	Enterococcus faecalis	E.faecalis.122412-12	Enterococcus faecalis	20.03.2019	TEMPO - EB (Enterobacteriacea)	no
122412-8	NA	NA	Enterococcus faecalis	MALDI	NA	Enterococcus faecalis	E.faecalis.122412-8	Enterococcus faecalis	NA	TEMPO - EB (Enterobacteriacea)	no
122422-08.2	NA	NA	Enterococcus faecalis	MALDI	NA	Enterococcus faecalis	E.faecalis.122422-08.2	Enterococcus faecalis	15.06.2019	TEMPO - EB (Enterobacteriacea)	no
122438-06.2	NA	NA	Enterococcus faecalis	MALDI	NA	Enterococcus faecalis	E.faecalis.122438-06.2	Enterococcus faecalis	16.06.2019	TEMPO - EB (Enterobacteriacea)	no
