# Supplementary material for: Phenotypic and genotypic characterization of antibiotic-resistant bacteria from Swiss ready-to-eat meat products
Source: Front Microbiol. 2025 Sep 10;16:1649307. doi: 10.3389/fmicb.2025.1649307 (PMC12457351; doi:10.3389/fmicb.2025.1649307)
Supplement: Supplementary file 1 [file Data_Sheet_1.zip › Table S2.xlsx]

## Sheet: Tabelle1
Sample	Species_MALDI	Top Species Match	Contamination Check Result	Contig Count (Assembled)	N50 (Assembled)	GC-Content (Assembled)	Read Count (Assembled)	Read Fwd Count (Assembled)	Read Rev Count (Assembled)	Assembly Base Count	Approximated Genome Size (Mbases)	Max Contig Length (Assembled)	Min Contig Length (Assembled)	Avg. Contig Length (Assembled)	Avg. Coverage (Assembled)	Read Base Count (Assembled)
119409-3	Proteus species	Proteus vulgaris	No evidence for contamination found	68	242131	37.9	5849239	2927996	2921243	4185925	4.2	601008	207	61557	167	698465433
119409-62.2	Proteus species	Proteus vulgaris	No evidence for contamination found	66	256088	37.9	5589821	2799463	2790358	4186400	4.2	712060	204	63430	167	699684320
119409-71.2	Enterococcus faecalis	Enterococcus faecalis	No evidence for contamination found	34	172905	37.7	3464197	1731937	1732260	2645959	2.6	332118	212	77822	194	512968110
119409-45.2	Enterobacter cloacae	Enterobacter hormaechei	No evidence for contamination found	42	275452	55.7	6072276	3036363	3035913	4690256	4.7	693288	206	111672	193	903520595
119409-66	Proteus species	Proteus vulgaris	No evidence for contamination found	67	256088	37.9	4727230	2363316	2363914	4186419	4.2	712060	204	62483	167	700923272
119803-9.2	Enterococcus faecium	Enterococcus faecium	No evidence for contamination found	109	60315	38.1	3197420	1598992	1598428	2490916	2.5	216202	206	22852	189	469968842
120060-35.2	Enterobacter cloacae	Enterobacter hormaechei	No evidence for contamination found	101	173856	55.3	6211226	3106488	3104738	4965813	5	490000	206	49166	182	905482157
120060-18	Escherichia coli	Escherichia coli	No evidence for contamination found	313	118183	49.3	5519247	2759652	2759595	5347729	5.3	414077	202	17085	152	815124515
120366-20	Proteus vulgaris	Proteus vulgaris	No evidence for contamination found	75	238270	37.9	4724052	2361922	2362130	3931358	3.9	580524	233	52418	178	701191626
120410-2	Proteus species	Proteus vulgaris	No evidence for contamination found	109	177942	37.9	5596678	2798814	2797864	4195472	4.2	380872	209	38490	167	699460074
120410-04	Enterobacter cloacae	Enterobacter cloacae	No evidence for contamination found	3176	5035	55	5932677	2964898	2967779	5966616	6	61682	167	1878	143	851380194
121182-06B	Enterobacter cloacae	Enterobacter cloacae	No evidence for contamination found	94	181880	55.3	6072344	3036436	3035908	4826603	4.8	422607	206	51346	186	897836801
121223-18B	Citrobacter freundii	Citrobacter freundii	No evidence for contamination found	31	520215	51.8	6054300	3027277	3027023	4935859	4.9	1224354	245	159221	182	896178577
121259-3	Citrobacter braakii	Citrobacter braakii	No evidence for contamination found	51	235113	52.1	5859205	2929677	2929528	4912230	4.9	719781	210	96318	176	864891816
121284-18.2	Enterobacter cloacae	Enterobacter hormaechei	No evidence for contamination found	64	240888	55.7	6228083	3115297	3112786	4837290	4.8	412802	212	75582	188	910230025
121284-13	Citrobacter freundii	Citrobacter freundii	No evidence for contamination found	61	442319	51.8	6056338	3028223	3028115	4870128	4.9	1079527	203	79838	184	897275375
121284-5	Proteus vulgaris	Proteus vulgaris	No evidence for contamination found	61	226589	37.9	5705312	2858699	2846613	4058815	4.1	707337	233	66537	175	708284114
121284-3	Proteus vulgaris	Proteus vulgaris	No evidence for contamination found	49	213807	37.8	4720615	2360203	2360412	3959880	4	464563	205	80813	177	701987666
121329-3.2	Proteus hauseri	Proteus vulgaris	No evidence for contamination found	54	282427	37.8	5492067	2742908	2749159	4125300	4.1	460842	218	76394	170	701658515
121373-11.3	Proteus hauseri	Proteus vulgaris	No evidence for contamination found	59	251372	37.9	5709947	2855996	2853951	4085944	4.1	888389	209	69253	171	700267677
121373-5.3	Citrobacter braakii/freundii/sedlakii	Citrobacter braakii	No evidence for contamination found	60	330588	52.1	6337646	3169763	3167883	5065448	5.1	750786	207	84424	173	877474279
121373-8	Proteus species	Proteus vulgaris	Potential contamination by second species above 10% detected: Proteus columbae	1666	10687	37.9	5455815	2727274	2728541	7556600	7.6	127183	200	4535	88	667895984
121373-6.2	Proteus vulgaris	Proteus vulgaris	No evidence for contamination found	61	271236	38	4718552	2359227	2359325	4022397	4	1267209	200	65940	174	701540627
121485-22.3	Proteus vulgaris	Proteus vulgaris	No evidence for contamination found	745	28606	44.2	4642987	2321512	2321475	7792456	7.8	142495	200	10459	88	686036571
121485-24.2	Morganella morganii	Proteus vulgaris	No evidence for contamination found	42	261369	37.9	4512096	2256038	2256058	3921854	3.9	638185	221	93377	171	669541129
121517-1.2	Enterobacter cloacae	Enterobacter ludwigii	No evidence for contamination found	36	514142	54.5	6215696	3109624	3106072	4825005	4.8	1100128	221	134027	189	912149059
121517-2	Citrobacter braakii	Citrobacter braakii	No evidence for contamination found	38	736380	51.9	3600808	1800503	1800305	5104550	5.1	1073717	202	134330	105	538480043
122158-1	Proteus vulgaris	Proteus vulgaris	No evidence for contamination found	134	168344	37.4	4716736	2358909	2357827	4253491	4.3	377715	204	31742	164	697903545
122336-18.3	Enterobacter cloacae	Proteus vulgaris	No evidence for contamination found	175	226768	37.9	4232016	2116121	2115895	5071235	5.1	724903	226	28978	124	627119742
122438-17	Proteus vulgaris	Proteus vulgaris	No evidence for contamination found	52	270836	37.8	4721655	2361025	2360630	4068319	4.1	741927	226	78236	172	701377476
12166-19	Staphylococcus aureus	Staphylococcus aureus	No evidence for contamination found	58	139560	32.8	3355168	1677725	1677443	2748002	2.7	474433	200	47379	181	498406423
