# Supplementary material for: Phenotypic and genotypic characterization of antibiotic-resistant bacteria from Swiss ready-to-eat meat products
Source: Front Microbiol. 2025 Sep 10;16:1649307. doi: 10.3389/fmicb.2025.1649307 (PMC12457351; doi:10.3389/fmicb.2025.1649307)
Supplement: Supplementary file 1 [file Data_Sheet_1.zip › Table S3.xlsx]

## Sheet: Tabelle1
Strain_ID	Sample_ID	Top Species Match	contigs (>= 0 bp)	contigs (>= 1000 bp)	contigs (>= 5000 bp)	contigs (>= 10000 bp)	contigs (>= 25000 bp)	contigs (>= 50000 bp)	Total length (>= 0 bp)	Total length (>= 1000 bp)	Total length (>= 5000 bp)	Total length (>= 10000 bp)	Total length (>= 25000 bp)	Total length (>= 50000 bp)	Nr_contigs	Largest_contig	Total_length	GC_content	N50	Ani_taxonomy
1198039	s-1198039	Enterococcus faecium	2	2	2	2	2	2	2594199	2594199	2594199	2594199	2594199	2594199	2	2428547	2594199	38.18	2428547	Enterococcus faecium (GCA_029023785.1, ASM2902378v1)
1212593	s-1212593	Citrobacter braakii	2	2	1	1	1	1	4965321	4965321	4960994	4960994	4960994	4960994	2	4960994	4965321	52.1	4960994	Citrobacter braakii (GCA_019048805.1, ASM1904880v1)
1212843	s-1212843	Proteus vulgaris	3	3	2	2	2	1	4010610	4010610	4007927	4007927	4007927	3969128	3	3969128	4010610	37.94	3969128	Proteus vulgaris (GCA_901472505.1, 28863_E01)
1215172	s-1215172	Citrobacter braakii	5	5	5	5	3	3	5192717	5192717	5192717	5192717	5149570	5149570	5	4984216	5192717	51.86	4984216	Citrobacter braakii (GCA_019048805.1, ASM1904880v1)
11940945	s-11940945	Enterobacter hormaechei	2	2	2	2	2	2	4735534	4735534	4735534	4735534	4735534	4735534	2	4645182	4735534	55.64	4645182	Enterobacter hormaechei subsp. steigerwaltii (GCA_001729725.1, ASM172972v1)
12006018			7	7	3	3	3	2	5481116	5481116	5470913	5470913	5470913	5433144	7	5079896	5481116	49.49	5079896	Escherichia coli ETEC H10407 (GCA_000210475.1, ASM21047v1)
12041004	s-12041004	Enterobacter hormaechei	15	15	8	7	7	6	5188336	5188336	5165971	5157919	5157919	5126274	15	4727423	5188336	54.79	4727423	Enterobacter hormaechei subsp. oharae (GCA_001729705.1, ASM172970v1)
12122318	s-12122318	Citrobacter freundii	2	2	2	2	2	1	4987923	4987923	4987923	4987923	4987923	4938150	2	4938150	4987923	51.74	4938150	Citrobacter freundii ATCC 8090 = MTCC 1658 = NBRC 12681 (GCA_011064845.1, ASM1106484v1)
12128413	s-12128413	Citrobacter freundii	2	2	2	2	2	2	4933992	4933992	4933992	4933992	4933992	4933992	2	4791019	4933992	51.77	4791019	Citrobacter freundii (GCA_900635425.1, 28869_C01)
12148522	s-12148522	Proteus vulgaris	60	44	35	35	29	23	8712224	8707840	8680059	8680059	8570832	8372637	44	4806407	8707840	47.41	4806407	Proteus vulgaris (GCA_901472505.1, 28863_E01)	Enterobacter hormaechei subsp. steigerwaltii (GCA_001729725.1, ASM172972v1)
12148524	s-12148524	Proteus vulgaris	78	58	52	49	39	24	7940810	7935892	7920211	7895273	7733844	7134193	58	4041749	7935892	44.31	4041749	Proteus vulgaris (GCA_901472505.1, 28863_E01)	Morganella morganii subsp. morganii (GCA_006094455.1, ASM609445v1)
119409-71	s-119409-71	Enterococcus faecalis	2	2	2	2	2	2	2675558	2675558	2675558	2675558	2675558	2675558	2	2614374	2675558	37.76	2614374	Enterococcus faecalis (GCA_022869705.1, ASM2286970v1)
120060-35	s-120060-35	Enterobacter hormaechei	4	4	2	2	2	2	5026890	5026890	5020531	5020531	5020531	5020531	4	4945683	5026890	55.26	4945683	Enterobacter hormaechei subsp. steigerwaltii (GCA_001729725.1, ASM172972v1)
120410-2	s-120410-2	Proteus vulgaris	1	1	1	1	1	1	4271468	4271468	4271468	4271468	4271468	4271468	1	4271468	4271468	38.01	4271468	Proteus terrae (GCA_003144325.1, ASM314432v1)
1211826b	s-1211826b	Enterobacter hormaechei	1	1	1	1	1	1	4903261	4903261	4903261	4903261	4903261	4903261	1	4903261	4903261	55.29	4903261	Enterobacter hormaechei subsp. steigerwaltii (GCA_001729725.1, ASM172972v1)
121284-18-2	s-121284-18-2	Enterobacter hormaechei	3	3	2	2	2	2	4898376	4898376	4894280	4894280	4894280	4894280	3	4742447	4898376	55.64	4742447	Proteus vulgaris (GCA_901472505.1, 28863_E01)
121284-5	s-121284-5	Proteus vulgaris	4	4	4	4	4	2	4170795	4170795	4170795	4170795	4170795	4112545	4	4007548	4170795	38.06	4007548	Proteus vulgaris (GCA_901472505.1, 28863_E01)
121373-5-2	s-121373-5-2	Proteus vulgaris > Citrobacter braaki original, Proteus contamination	3	3	3	3	3	3	9221026	9221026	9221026	9221026	9221026	9221026	3	5027362	9221026	45.9	5027362	Proteus vulgaris (GCA_901472505.1, 28863_E01)	Citrobacter braakii (GCA_019048805.1, ASM1904880v1)
