# Supplementary material for: Phenotypic and genotypic characterization of antibiotic-resistant bacteria from Swiss ready-to-eat meat products
Source: Front Microbiol. 2025 Sep 10;16:1649307. doi: 10.3389/fmicb.2025.1649307 (PMC12457351; doi:10.3389/fmicb.2025.1649307)
Supplement: Supplementary file 1 [file Data_Sheet_1.zip › Table S4.xlsx]

## Sheet: Tabelle1
#Entry	Sample	Phage	Plasmid	Chromosome	Genetic element	Species	Contamination	Top Species Match Contig	Top Species Match Identity
>s-119409-71_1	119409-71	0.209	0.259	0.532	Chromosome	Enterococcus faecalis	No
>s-119409-71_2	119409-71	0.202	0.519	0.278	Plasmid	Enterococcus faecalis	No
>s-120410-2	120410-2	0.157	0.22	0.623	Chromosome	Proteus terrae	No
>s-121284-5_1	121284-5	0.19	0.303	0.507	Chromosome	Proteus vulgaris	No
>s-121284-5_2	121284-5	0.281	0.343	0.376	Chromosome	Proteus vulgaris	No
>s-121284-5_3	121284-5	0.265	0.321	0.414	Chromosome	Proteus vulgaris	No
>s-121284-5_4	121284-5	0.261	0.239	0.5	Chromosome	Proteus vulgaris	No
>s-120060-35_1	120060-35	0.131	0.289	0.58	Chromosome	Enterobacter hormaechei	No
>s-120060-35_2	120060-35	0.118	0.531	0.351	Plasmid	Enterobacter hormaechei	No
>s-120060-35_3	120060-35	0.208	0.486	0.306	Plasmid	Enterobacter hormaechei	No
>s-120060-35_4	120060-35	0.036	0.915	0.049	Plasmid	Enterobacter hormaechei	No
>s-12041004_1	12041004	0.105	0.287	0.608	Chromosome	Enterobacter hormaechei	No
>s-12041004_2	12041004	0.152	0.623	0.226	Plasmid	Enterobacter hormaechei	No
>s-12041004_3	12041004	0.145	0.559	0.296	Plasmid	Enterobacter hormaechei	No
>s-12041004_4	12041004	0.234	0.504	0.263	Plasmid	Enterobacter hormaechei	No
>s-12041004_5	12041004	0.169	0.512	0.319	Plasmid	Enterobacter hormaechei	No
>s-12041004_6	12041004	0.166	0.571	0.264	Plasmid	Enterobacter hormaechei	No
>s-12041004_7	12041004	0.266	0.417	0.317	Plasmid	Enterobacter hormaechei	No
>s-12041004_8	12041004	0.121	0.708	0.171	Plasmid	Enterobacter hormaechei	No
>s-12041004_9	12041004	0.257	0.438	0.306	Plasmid	Enterobacter hormaechei	No
>s-12041004_10	12041004	0.073	0.823	0.103	Plasmid	Enterobacter hormaechei	No
>s-12041004_11	12041004	0.177	0.452	0.371	Plasmid	Enterobacter hormaechei	No
>s-12041004_12	12041004	0.163	0.498	0.339	Plasmid	Enterobacter hormaechei	No
>s-12041004_13	12041004	0.183	0.489	0.328	Plasmid	Enterobacter hormaechei	No
>s-12041004_14	12041004	0.276	0.369	0.354	Plasmid	Enterobacter hormaechei	No
>s-12041004_15	12041004	0.361	0.304	0.334	Phage	Enterobacter hormaechei	No
>s-121284-18-2_1	121284-18-2	0.097	0.28	0.623	Chromosome	Proteus vulgaris	No
>s-121284-18-2_2	121284-18-2	0.136	0.58	0.285	Plasmid	Proteus vulgaris	No
>s-121284-18-2_3	121284-18-2	0.074	0.821	0.105	Plasmid	Proteus vulgaris	No
>s-121373-5-2_1	121373-5-2	0.155	0.229	0.615	Chromosome	Proteus vulgaris	Citrobacter braakii (GCA_019048805.1, ASM1904880v1)	Citrobacter braakii	0.99
>s-121373-5-2_2	121373-5-2	0.24	0.26	0.501	Chromosome	Proteus vulgaris	Citrobacter braakii (GCA_019048805.1, ASM1904880v1)	Proteus vulgaris	1
>s-121373-5-2_3	121373-5-2	0.105	0.677	0.218	Plasmid	Proteus vulgaris	Citrobacter braakii (GCA_019048805.1, ASM1904880v1)	Salmonella enterica	0.77
>s-1198039_1	1198039	0.233	0.202	0.565	Chromosome	Enterococcus faecium	No
>s-1198039_2	1198039	0.182	0.576	0.242	Plasmid	Enterococcus faecium	No
>s-1211826b	1211826b	0.218	0.292	0.491	Chromosome	Enterobacter hormaechei	No
>s-1212593_1	1212593	0.087	0.147	0.766	Chromosome	Citrobacter braakii	No
>s-1212593_2	1212593	0.087	0.746	0.166	Plasmid	Citrobacter braakii	No
>s-1212843_1	1212843	0.245	0.232	0.523	Chromosome	Citrobacter braakii	No
>s-1212843_2	1212843	0.194	0.43	0.376	Plasmid	Citrobacter braakii	No
>s-1212843_3	1212843	0.072	0.831	0.097	Plasmid	Citrobacter braakii	No
>s-1215172_1	1215172	0.124	0.249	0.627	Chromosome	Citrobacter braakii	No
>s-1215172_2	1215172	0.106	0.724	0.17	Plasmid	Citrobacter braakii	No
>s-1215172_3	1215172	0.191	0.48	0.329	Plasmid	Citrobacter braakii	No
>s-1215172_4	1215172	0.197	0.48	0.323	Plasmid	Citrobacter braakii	No
>s-1215172_5	1215172	0.264	0.322	0.414	Chromosome	Citrobacter braakii	No
>s-11940945_1	11940945	0.091	0.192	0.717	Chromosome	Enterobacter hormaechei	No
>s-11940945_2	11940945	0.149	0.674	0.177	Plasmid	Enterobacter hormaechei	No
>s-12006018_1	12006018	0.157	0.23	0.613	Chromosome	Escherichia coli	No
>s-12006018_2	12006018	0.605	0.166	0.23	Phage	Escherichia coli	No
>s-12006018_3	12006018	0.048	0.889	0.063	Plasmid	Escherichia coli	No
>s-12006018_4	12006018	0.175	0.548	0.277	Plasmid	Escherichia coli	No
>s-12006018_5	12006018	0.2	0.525	0.275	Plasmid	Escherichia coli	No
>s-12006018_6	12006018	0.123	0.716	0.161	Plasmid	Escherichia coli	No
>s-12006018_7	12006018	0.228	0.483	0.289	Plasmid	Escherichia coli	No
>s-12122318_1	12122318	0.127	0.299	0.574	Chromosome	Citrobacter freundii	No
>s-12122318_2	12122318	0.085	0.723	0.192	Plasmid	Citrobacter freundii	No
>s-12128413_1	12128413	0.161	0.224	0.615	Chromosome	Citrobacter freundii	No
>s-12128413_2	12128413	0.14	0.658	0.202	Plasmid	Citrobacter freundii	No
>s-12148522_1	12148522	0.117	0.178	0.705	Chromosome	Proteus vulgaris	Enterobacter hormaechei	Enterobacter hormaechei	0.99
>s-12148522_2	12148522	0.174	0.299	0.527	Chromosome	Proteus vulgaris	Enterobacter hormaechei	Proteus vulgaris	0.92
>s-12148522_3	12148522	0.204	0.204	0.592	Chromosome	Proteus vulgaris	Enterobacter hormaechei	Proteus vulgaris	0.89
>s-12148522_4	12148522	0.208	0.201	0.591	Chromosome	Proteus vulgaris	Enterobacter hormaechei	Proteus vulgaris	0.87
>s-12148522_5	12148522	0.15	0.236	0.613	Chromosome	Proteus vulgaris	Enterobacter hormaechei	Proteus vulgaris	0.87
>s-12148522_6	12148522	0.228	0.235	0.537	Chromosome	Proteus vulgaris	Enterobacter hormaechei	Proteus vulgaris	0.87
>s-12148522_7	12148522	0.167	0.2	0.633	Chromosome	Proteus vulgaris	Enterobacter hormaechei	Proteus vulgaris	0.86
>s-12148522_8	12148522	0.17	0.247	0.582	Chromosome	Proteus vulgaris	Enterobacter hormaechei	Proteus vulgaris	0.87
>s-12148522_9	12148522	0.162	0.332	0.505	Chromosome	Proteus vulgaris	Enterobacter hormaechei	Proteus vulgaris	0.87
>s-12148522_10	12148522	0.233	0.248	0.519	Chromosome	Proteus vulgaris	Enterobacter hormaechei	Proteus vulgaris	0.86
>s-12148522_11	12148522	0.194	0.301	0.505	Chromosome	Proteus vulgaris	Enterobacter hormaechei	Proteus vulgaris	0.83
>s-12148522_12	12148522	0.153	0.229	0.618	Chromosome	Proteus vulgaris	Enterobacter hormaechei	Proteus vulgaris	0.83
>s-12148522_13	12148522	0.2	0.244	0.556	Chromosome	Proteus vulgaris	Enterobacter hormaechei	Proteus vulgaris	0.83
>s-12148522_14	12148522	0.258	0.338	0.403	Chromosome	Proteus vulgaris	Enterobacter hormaechei	Proteus vulgaris	0.81
>s-12148522_15	12148522	0.207	0.305	0.488	Chromosome	Proteus vulgaris	Enterobacter hormaechei	Proteus vulgaris	0.83
>s-12148522_16	12148522	0.159	0.31	0.531	Chromosome	Proteus vulgaris	Enterobacter hormaechei	Proteus vulgaris	0.83
>s-12148522_17	12148522	0.185	0.356	0.458	Chromosome	Proteus vulgaris	Enterobacter hormaechei	Proteus vulgaris	0.83
>s-12148522_18	12148522	0.21	0.378	0.412	Chromosome	Proteus vulgaris	Enterobacter hormaechei	Proteus vulgaris	0.82
>s-12148522_19	12148522	0.157	0.229	0.614	Chromosome	Proteus vulgaris	Enterobacter hormaechei	Proteus vulgaris	0.83
>s-12148522_20	12148522	0.15	0.18	0.67	Chromosome	Proteus vulgaris	Enterobacter hormaechei	Proteus vulgaris	0.81
>s-12148522_21	12148522	0.153	0.262	0.585	Chromosome	Proteus vulgaris	Enterobacter hormaechei	Proteus vulgaris	0.81
>s-12148522_22	12148522	0.2	0.309	0.491	Chromosome	Proteus vulgaris	Enterobacter hormaechei	Proteus vulgaris	0.82
>s-12148522_23	12148522	0.248	0.256	0.495	Chromosome	Proteus vulgaris	Enterobacter hormaechei	Proteus vulgaris	0.82
>s-12148522_24	12148522	0.156	0.256	0.588	Chromosome	Proteus vulgaris	Enterobacter hormaechei	Proteus vulgaris	0.82
>s-12148522_25	12148522	0.245	0.289	0.466	Chromosome	Proteus vulgaris	Enterobacter hormaechei	Proteus terrae	0.77
>s-12148522_26	12148522	0.179	0.243	0.578	Chromosome	Proteus vulgaris	Enterobacter hormaechei	Proteus vulgaris	0.80
>s-12148522_27	12148522	0.226	0.221	0.552	Chromosome	Proteus vulgaris	Enterobacter hormaechei	Proteus vulgaris	0.79
>s-12148522_28	12148522	0.326	0.18	0.494	Chromosome	Proteus vulgaris	Enterobacter hormaechei	Proteus vulgaris	0.76
>s-12148522_29	12148522	0.192	0.219	0.589	Chromosome	Proteus vulgaris	Enterobacter hormaechei	Proteus vulgaris	0.79
>s-12148522_30	12148522	0.217	0.283	0.5	Chromosome	Proteus vulgaris	Enterobacter hormaechei	Proteus vulgaris	0.78
>s-12148522_31	12148522	0.138	0.212	0.65	Chromosome	Proteus vulgaris	Enterobacter hormaechei	Proteus vulgaris	0.79
>s-12148522_32	12148522	0.177	0.384	0.438	Chromosome	Proteus vulgaris	Enterobacter hormaechei	Proteus vulgaris	0.78
>s-12148522_33	12148522	0.188	0.274	0.538	Chromosome	Proteus vulgaris	Enterobacter hormaechei	Proteus vulgaris	0.78
>s-12148522_34	12148522	0.207	0.265	0.528	Chromosome	Proteus vulgaris	Enterobacter hormaechei	Proteus vulgaris	0.78
>s-12148522_35	12148522	0.269	0.2	0.531	Chromosome	Proteus vulgaris	Enterobacter hormaechei	Proteus vulgaris	0.72
>s-12148522_36	12148522	0.151	0.678	0.171	Plasmid	Proteus vulgaris	Enterobacter hormaechei	Morganella morganii	0.76
>s-12148522_37	12148522	0.303	0.165	0.531	Chromosome	Proteus vulgaris	Enterobacter hormaechei	Proteus vulgaris	0.77
>s-12148522_38	12148522	0.375	0.147	0.477	Chromosome	Proteus vulgaris	Enterobacter hormaechei
>s-12148522_39	12148522	0.202	0.364	0.434	Chromosome	Proteus vulgaris	Enterobacter hormaechei	Proteus vulgaris	0.72
>s-12148522_40	12148522	0.286	0.299	0.415	Chromosome	Proteus vulgaris	Enterobacter hormaechei	Proteus vulgaris	0.72
>s-12148522_41	12148522	0.412	0.166	0.422	Chromosome	Proteus vulgaris	Enterobacter hormaechei
>s-12148522_42	12148522	0.263	0.347	0.391	Chromosome	Proteus vulgaris	Enterobacter hormaechei	Proteus vulgaris	0.74
>s-12148522_43	12148522	0.199	0.346	0.456	Chromosome	Proteus vulgaris	Enterobacter hormaechei	Proteus vulgaris	0.72
>s-12148522_44	12148522	0.435	0.299	0.265	Phage	Proteus vulgaris	Enterobacter hormaechei
>s-12148522_45	12148522	0.409	0.248	0.343	Phage	Proteus vulgaris	Enterobacter hormaechei
>s-12148522_46	12148522	0.365	0.281	0.354	Phage	Proteus vulgaris	Enterobacter hormaechei
>s-12148522_47	12148522	0.374	0.274	0.352	Phage	Proteus vulgaris	Enterobacter hormaechei
>s-12148522_48	12148522	0.351	0.309	0.341	Phage	Proteus vulgaris	Enterobacter hormaechei
>s-12148522_49	12148522	0.355	0.313	0.332	Phage	Proteus vulgaris	Enterobacter hormaechei
>s-12148522_50	12148522	0.365	0.311	0.324	Phage	Proteus vulgaris	Enterobacter hormaechei
>s-12148522_51	12148522	0.358	0.312	0.331	Phage	Proteus vulgaris	Enterobacter hormaechei
>s-12148522_52	12148522	0.352	0.326	0.322	Phage	Proteus vulgaris	Enterobacter hormaechei
>s-12148522_53	12148522	0.365	0.308	0.327	Phage	Proteus vulgaris	Enterobacter hormaechei
>s-12148522_54	12148522	0.328	0.351	0.322	Plasmid	Proteus vulgaris	Enterobacter hormaechei
>s-12148522_55	12148522	0.335	0.335	0.33	Phage	Proteus vulgaris	Enterobacter hormaechei
>s-12148522_56	12148522	0.334	0.349	0.317	Plasmid	Proteus vulgaris	Enterobacter hormaechei
>s-12148522_57	12148522	0.329	0.335	0.336	Chromosome	Proteus vulgaris	Enterobacter hormaechei
>s-12148522_58	12148522	0.336	0.348	0.316	Plasmid	Proteus vulgaris	Enterobacter hormaechei
>s-12148522_59	12148522	0.322	0.352	0.326	Plasmid	Proteus vulgaris	Enterobacter hormaechei
>s-12148522_60	12148522	0.309	0.336	0.355	Chromosome	Proteus vulgaris	Enterobacter hormaechei
>s-12148524_1	12148524	0.163	0.378	0.459	Chromosome	Proteus vulgaris	Morganella morganii	Morganella morganii	0.98
>s-12148524_2	12148524	0.147	0.258	0.596	Chromosome	Proteus vulgaris	Morganella morganii	Proteus vulgaris	0.90
>s-12148524_3	12148524	0.154	0.194	0.652	Chromosome	Proteus vulgaris	Morganella morganii	Proteus vulgaris	0.88
>s-12148524_4	12148524	0.161	0.177	0.662	Chromosome	Proteus vulgaris	Morganella morganii	Proteus vulgaris	0.87
>s-12148524_5	12148524	0.221	0.199	0.58	Chromosome	Proteus vulgaris	Morganella morganii	Proteus vulgaris	0.87
>s-12148524_6	12148524	0.195	0.196	0.609	Chromosome	Proteus vulgaris	Morganella morganii	Proteus vulgaris	0.86
>s-12148524_7	12148524	0.171	0.235	0.594	Chromosome	Proteus vulgaris	Morganella morganii	Proteus vulgaris	0.86
>s-12148524_8	12148524	0.184	0.247	0.568	Chromosome	Proteus vulgaris	Morganella morganii	Proteus vulgaris	0.86
>s-12148524_9	12148524	0.186	0.241	0.573	Chromosome	Proteus vulgaris	Morganella morganii	Proteus vulgaris	0.85
>s-12148524_10	12148524	0.202	0.234	0.563	Chromosome	Proteus vulgaris	Morganella morganii	Proteus vulgaris	0.86
>s-12148524_11	12148524	0.198	0.243	0.56	Chromosome	Proteus vulgaris	Morganella morganii	Proteus vulgaris	0.85
>s-12148524_12	12148524	0.225	0.238	0.537	Chromosome	Proteus vulgaris	Morganella morganii	Proteus vulgaris	0.85
>s-12148524_13	12148524	0.218	0.321	0.461	Chromosome	Proteus vulgaris	Morganella morganii	Proteus vulgaris	0.82
>s-12148524_14	12148524	0.174	0.258	0.568	Chromosome	Proteus vulgaris	Morganella morganii	Proteus vulgaris	0.83
>s-12148524_15	12148524	0.168	0.25	0.582	Chromosome	Proteus vulgaris	Morganella morganii	Proteus vulgaris	0.84
>s-12148524_16	12148524	0.218	0.258	0.525	Chromosome	Proteus vulgaris	Morganella morganii	Proteus vulgaris	0.82
>s-12148524_17	12148524	0.164	0.255	0.581	Chromosome	Proteus vulgaris	Morganella morganii	Proteus vulgaris	0.83
>s-12148524_18	12148524	0.17	0.273	0.557	Chromosome	Proteus vulgaris	Morganella morganii	Proteus vulgaris	0.84
>s-12148524_19	12148524	0.174	0.235	0.591	Chromosome	Proteus vulgaris	Morganella morganii	Proteus vulgaris	0.83
>s-12148524_20	12148524	0.237	0.376	0.388	Chromosome	Proteus vulgaris	Morganella morganii	Proteus vulgaris	0.80
>s-12148524_21	12148524	0.185	0.276	0.539	Chromosome	Proteus vulgaris	Morganella morganii	Proteus vulgaris	0.81
>s-12148524_22	12148524	0.232	0.268	0.5	Chromosome	Proteus vulgaris	Morganella morganii	Proteus vulgaris	0.81
>s-12148524_23	12148524	0.22	0.235	0.545	Chromosome	Proteus vulgaris	Morganella morganii	Proteus vulgaris	0.81
>s-12148524_24	12148524	0.171	0.32	0.51	Chromosome	Proteus vulgaris	Morganella morganii	Proteus vulgaris	0.82
>s-12148524_25	12148524	0.194	0.257	0.549	Chromosome	Proteus vulgaris	Morganella morganii	Proteus vulgaris	0.82
>s-12148524_26	12148524	0.286	0.29	0.424	Chromosome	Proteus vulgaris	Morganella morganii	Proteus vulgaris	0.78
>s-12148524_27	12148524	0.154	0.223	0.624	Chromosome	Proteus vulgaris	Morganella morganii	Proteus vulgaris	0.82
>s-12148524_28	12148524	0.252	0.197	0.55	Chromosome	Proteus vulgaris	Morganella morganii	Proteus vulgaris	0.81
>s-12148524_29	12148524	0.198	0.246	0.556	Chromosome	Proteus vulgaris	Morganella morganii	Proteus vulgaris	0.79
>s-12148524_30	12148524	0.153	0.295	0.552	Chromosome	Proteus vulgaris	Morganella morganii	Proteus vulgaris	0.80
>s-12148524_31	12148524	0.149	0.218	0.632	Chromosome	Proteus vulgaris	Morganella morganii	Proteus mirabilis	0.78
>s-12148524_32	12148524	0.179	0.303	0.518	Chromosome	Proteus vulgaris	Morganella morganii	Proteus vulgaris	0.82
>s-12148524_33	12148524	0.169	0.242	0.589	Chromosome	Proteus vulgaris	Morganella morganii	Proteus vulgaris	0.80
>s-12148524_34	12148524	0.196	0.323	0.481	Chromosome	Proteus vulgaris	Morganella morganii	Proteus vulgaris	0.80
>s-12148524_35	12148524	0.158	0.236	0.606	Chromosome	Proteus vulgaris	Morganella morganii	Proteus vulgaris	0.77
>s-12148524_36	12148524	0.209	0.244	0.547	Chromosome	Proteus vulgaris	Morganella morganii	Proteus vulgaris	0.80
>s-12148524_37	12148524	0.205	0.183	0.612	Chromosome	Proteus vulgaris	Morganella morganii	Proteus vulgaris	0.79
>s-12148524_38	12148524	0.192	0.294	0.515	Chromosome	Proteus vulgaris	Morganella morganii	Proteus vulgaris	0.79
>s-12148524_39	12148524	0.169	0.216	0.614	Chromosome	Proteus vulgaris	Morganella morganii	Proteus vulgaris	0.79
>s-12148524_40	12148524	0.185	0.27	0.545	Chromosome	Proteus vulgaris	Morganella morganii	Proteus vulgaris	0.72
>s-12148524_41	12148524	0.166	0.227	0.607	Chromosome	Proteus vulgaris	Morganella morganii	Proteus vulgaris	0.78
>s-12148524_42	12148524	0.182	0.398	0.42	Chromosome	Proteus vulgaris	Morganella morganii	Proteus mirabilis	0.74
>s-12148524_43	12148524	0.183	0.207	0.609	Chromosome	Proteus vulgaris	Morganella morganii	Proteus vulgaris	0.77
>s-12148524_44	12148524	0.244	0.27	0.487	Chromosome	Proteus vulgaris	Morganella morganii	Proteus vulgaris	0.78
>s-12148524_45	12148524	0.203	0.262	0.536	Chromosome	Proteus vulgaris	Morganella morganii	Proteus vulgaris	0.78
>s-12148524_46	12148524	0.23	0.303	0.467	Chromosome	Proteus vulgaris	Morganella morganii	Proteus vulgaris	0.76
>s-12148524_47	12148524	0.25	0.234	0.516	Chromosome	Proteus vulgaris	Morganella morganii	Kangiella geojedonensis	0.72
>s-12148524_48	12148524	0.193	0.255	0.552	Chromosome	Proteus vulgaris	Morganella morganii	Proteus vulgaris	0.74
>s-12148524_49	12148524	0.284	0.194	0.522	Chromosome	Proteus vulgaris	Morganella morganii	Proteus vulgaris	0.72
>s-12148524_50	12148524	0.192	0.213	0.595	Chromosome	Proteus vulgaris	Morganella morganii	Proteus vulgaris	0.77
>s-12148524_51	12148524	0.198	0.193	0.61	Chromosome	Proteus vulgaris	Morganella morganii	Proteus vulgaris	0.74
>s-12148524_52	12148524	0.21	0.23	0.561	Chromosome	Proteus vulgaris	Morganella morganii
>s-12148524_53	12148524	0.564	0.11	0.326	Phage	Proteus vulgaris	Morganella morganii
>s-12148524_54	12148524	0.228	0.366	0.406	Chromosome	Proteus vulgaris	Morganella morganii	Proteus vulgaris	0.72
>s-12148524_55	12148524	0.233	0.45	0.317	Plasmid	Proteus vulgaris	Morganella morganii
>s-12148524_56	12148524	0.202	0.316	0.482	Chromosome	Proteus vulgaris	Morganella morganii
>s-12148524_57	12148524	0.428	0.247	0.326	Phage	Proteus vulgaris	Morganella morganii
>s-12148524_58	12148524	0.311	0.337	0.353	Chromosome	Proteus vulgaris	Morganella morganii	Proteus vulgaris	0.74
>s-12148524_59	12148524	0.325	0.312	0.363	Chromosome	Proteus vulgaris	Morganella morganii
>s-12148524_60	12148524	0.42	0.253	0.327	Phage	Proteus vulgaris	Morganella morganii
>s-12148524_61	12148524	0.348	0.336	0.317	Phage	Proteus vulgaris	Morganella morganii
>s-12148524_62	12148524	0.397	0.313	0.29	Phage	Proteus vulgaris	Morganella morganii
>s-12148524_63	12148524	0.371	0.307	0.322	Phage	Proteus vulgaris	Morganella morganii
>s-12148524_64	12148524	0.347	0.318	0.335	Phage	Proteus vulgaris	Morganella morganii	Proteus vulgaris	0.72
>s-12148524_65	12148524	0.368	0.303	0.328	Phage	Proteus vulgaris	Morganella morganii
>s-12148524_66	12148524	0.264	0.346	0.39	Chromosome	Proteus vulgaris	Morganella morganii
>s-12148524_67	12148524	0.355	0.31	0.335	Phage	Proteus vulgaris	Morganella morganii
>s-12148524_68	12148524	0.356	0.315	0.329	Phage	Proteus vulgaris	Morganella morganii
>s-12148524_69	12148524	0.366	0.311	0.323	Phage	Proteus vulgaris	Morganella morganii
>s-12148524_70	12148524	0.344	0.324	0.332	Phage	Proteus vulgaris	Morganella morganii
>s-12148524_71	12148524	0.351	0.314	0.335	Phage	Proteus vulgaris	Morganella morganii
>s-12148524_72	12148524	0.344	0.328	0.328	Phage	Proteus vulgaris	Morganella morganii
>s-12148524_73	12148524	0.325	0.356	0.319	Plasmid	Proteus vulgaris	Morganella morganii	Proteus vulgaris	0.72
>s-12148524_74	12148524	0.325	0.322	0.354	Chromosome	Proteus vulgaris	Morganella morganii
>s-12148524_75	12148524	0.344	0.316	0.34	Phage	Proteus vulgaris	Morganella morganii
>s-12148524_76	12148524	0.308	0.375	0.317	Plasmid	Proteus vulgaris	Morganella morganii
>s-12148524_77	12148524	0.338	0.337	0.326	Phage	Proteus vulgaris	Morganella morganii
>s-12148524_78	12148524	0.341	0.322	0.338	Phage	Proteus vulgaris	Morganella morganii
