# Supplementary material for: Phenotypic and genotypic characterization of antibiotic-resistant bacteria from Swiss ready-to-eat meat products
Source: Front Microbiol. 2025 Sep 10;16:1649307. doi: 10.3389/fmicb.2025.1649307 (PMC12457351; doi:10.3389/fmicb.2025.1649307)
Supplement: Supplementary file 1 [file Data_Sheet_1.zip › Table S5.csv]

;aminoglycoside;aminoglycoside.kanamycin;aminoglycoside.spectinomycin;aminoglycoside.streptomycin;beta-lactam;beta-lactam.cephalosporin;beta-lactam.methicillin;colistin;fosfomycin;glycopeptide.vancomycin;lincosamide;lincosamide/streptogramin;macrolide;macrolide/phenicol;macrolide/streptogramin;multidrug;phenicol.chloramphenicol;phenicol/quinolone;quinolone;streptothricin;sulfonamide;tetracycline;…
aminoglycoside;NA;0	858711512832949;0	858711512832949;0	553274933361458;0	564236360024804;0	428221755217236;0	858711512832949;0	858711512832949;0	468794130321204;0;0	858711512832949;0	858711512832949;0	858711512832949;0	858711512832949;0;0	797849862135414;0	858711512832949;0	668543735260471;0	504371296797235;0	632299925283157;0	7647289916085;0	418289645560894;0	597695362120457;NA;0	858711512832949;0	618293239545913;0	858711512832949;0	89964459289518;0	749461477172866;0	901582167678252;0	797849862135414;0	749461477172866;0	716549707280669;0	62351765012309;0	797849862135414;0	8.58712E+14
aminoglycoside.kanamycin;0	858711512832949;NA;0	858711512832949;0	000703282263544214;0	359161063083379;0	334766822869402;0	858711512832949;0;0	862563176394892;0	858711512832949;0	858711512832949;0	858711512832949;0	858711512832949;0	858711512832949;0	858711512832949;0	797849862135414;0	858711512832949;0	019822904758386;0	531575679639216;0	632299925283157;2	91131687646384e-08;0	418289645560894;0	0628729967095565;NA;0	858711512832949;0	640496312871206;0;0	0593191843663572;0	00111348861450278;0	106015161850602;1	42068787705174e-05;0	00111348861450278;0	00198783461573182;0	00665256759492494;1	42068787705174e-05;0	8.58712E+14
aminoglycoside.spectinomycin;0	858711512832949;0	858711512832949;NA;0	553274933361458;3	65163281812464e-06;0	428221755217236;0;0	858711512832949;0	00193506391914156;0	858711512832949;0;0	858711512832949;0;0;0	858711512832949;0	797849862135414;0	858711512832949;0	668543735260471;0	504371296797235;0	632299925283157;0	7647289916085;1	14779786346553e-05;0	0628729967095565;NA;0	858711512832949;0	011458081716315;0	858711512832949;0	60431759795986;0	749461477172866;0	581628658514875;0	797849862135414;0	749461477172866;0	716549707280669;0	62351765012309;0	797849862135414;0	8.58712E+14
aminoglycoside.streptomycin;0	553274933361458;0	000703282263544214;0	553274933361458;NA;0	160675365776187;0	930491772384686;0	553274933361458;0	000703282263544214;0	0634903665100053;0	553274933361458;0	553274933361458;0	553274933361457;0	553274933361458;0	553274933361458;0	553274933361458;0	392211271370998;0	553274933361457;0	733061751109588;0	280850566201712;0	0824402147113408;3	06994542453864e-07;0	289858961588389;0	0119177307268972;NA;0	0559102215149156;0	307431290024164;0	000703282263544214;0	873539204990922;0	0547417133254728;0	680891229480798;0	0659715474401659;0	252918990671893;0	0927224781120812;0	695835919511675;4	73583775157937e-05;0	5.53275E+14
beta-lactam;0	564236360024804;0	359161063083379;3	65163281812464e-06;0	160675365776187;NA;0	0306729464982429;3	65163281812464e-06;0	359161063083379;0	421214804887711;0	564236360024803;3	65163281812464e-06;0	564236360024803;3	65163281812464e-06;3	65163281812464e-06;0	564236360024804;0	405443385341411;0	564236360024803;0	502838212762733;0	0634230057954044;0	652192810378214;0	118184613177294;3	28626015289046e-14;0	00381731039335609;NA;0	564236360024803;0	31940973423726;0	359161063083379;0	294307036032668;0	886152722149227;0	223358050446802;0	809320557070058;0	886152722149227;0	758790404236065;0	442036870733149;0	809320557070059;0	5.64236E+14
beta-lactam.cephalosporin;0	428221755217236;0	334766822869402;0	428221755217236;0	930491772384686;0	0306729464982429;NA;0	428221755217236;0	334766822869402;0	00308126003671538;0	428221755217236;0	428221755217236;0	428221755217236;0	428221755217236;0	428221755217236;0	428221755217236;0	161537267399962;0	334766822869401;0	0156500145326604;0	00043509072975656;0	0274439204174823;0	887180548841648;0	0372560609126493;0	102937320173639;NA;0	00368514709251544;0	0703192875804652;0	334766822869402;0	00441364812878753;0	49945676525258;0	00226060779814219;0	16153726739996;0	0780180086255446;0	346645560694794;0	00481234674788444;0	00485764914895093;0	4.28222E+14
beta-lactam.methicillin;0	858711512832949;0	858711512832949;0;0	553274933361458;3	65163281812464e-06;0	428221755217236;NA;0	858711512832949;0	00193506391914156;0	858711512832949;0;0	858711512832949;0;0;0	858711512832949;0	797849862135414;0	858711512832949;0	668543735260471;0	504371296797235;0	632299925283157;0	7647289916085;1	14779786346553e-05;0	0628729967095565;NA;0	858711512832949;0	011458081716315;0	858711512832949;0	60431759795986;0	749461477172866;0	581628658514875;0	797849862135414;0	749461477172866;0	716549707280669;0	62351765012309;0	797849862135414;0	8.58712E+14
colistin;0	858711512832949;0;0	858711512832949;0	000703282263544214;0	359161063083379;0	334766822869402;0	858711512832949;NA;0	862563176394892;0	858711512832949;0	858711512832949;0	858711512832949;0	858711512832949;0	858711512832949;0	858711512832949;0	797849862135414;0	858711512832949;0	019822904758386;0	531575679639216;0	632299925283157;2	91131687646384e-08;0	418289645560894;0	0628729967095565;NA;0	858711512832949;0	640496312871206;0;0	0593191843663572;0	00111348861450278;0	106015161850602;1	42068787705174e-05;0	00111348861450278;0	00198783461573182;0	00665256759492494;1	42068787705174e-05;0	8.58712E+14
fosfomycin;0	468794130321204;0	862563176394892;0	00193506391914156;0	0634903665100053;0	421214804887711;0	00308126003671538;0	00193506391914156;0	862563176394892;NA;0	468794130321204;0	00193506391914156;0	468794130321204;0	00193506391914156;0	00193506391914156;0	468794130321204;0	116777079926329;0	468794130321204;0	0259026804732503;0	000147605982355969;0	045107357633313;0	644575081956165;0	683832747566782;0	807302376132241;NA;0	468794130321204;9	6355684897631e-06;0	862563176394892;0	005600010641859;0	756146875058199;0	00233128771475233;0	368990867643246;0	160625666562086;0	926401458816347;0	00957087180640315;0	693070958014711;0	4.68794E+14
glycopeptide.vancomycin;0;0	858711512832949;0	858711512832949;0	553274933361458;0	564236360024803;0	428221755217236;0	858711512832949;0	858711512832949;0	468794130321204;NA;0	858711512832949;0	858711512832949;0	858711512832949;0	858711512832949;0;0	797849862135413;0	858711512832949;0	66854373526047;0	504371296797235;0	632299925283156;0	7647289916085;0	418289645560894;0	597695362120457;NA;0	858711512832949;0	618293239545913;0	858711512832949;0	89964459289518;0	749461477172866;0	901582167678252;0	797849862135414;0	749461477172866;0	716549707280668;0	623517650123089;0	797849862135413;0	8.58712E+14
lincosamide;0	858711512832949;0	858711512832949;0;0	553274933361458;3	65163281812464e-06;0	428221755217236;0;0	858711512832949;0	00193506391914156;0	858711512832949;NA;0	858711512832949;0;0;0	858711512832949;0	797849862135414;0	858711512832949;0	668543735260471;0	504371296797235;0	632299925283157;0	7647289916085;1	14779786346553e-05;0	0628729967095565;NA;0	858711512832949;0	011458081716315;0	858711512832949;0	60431759795986;0	749461477172866;0	581628658514875;0	797849862135414;0	749461477172866;0	716549707280669;0	62351765012309;0	797849862135414;0	8.58712E+14
lincosamide/streptogramin;0	858711512832949;0	858711512832949;0	858711512832949;0	553274933361457;0	564236360024803;0	428221755217236;0	858711512832949;0	858711512832949;0	468794130321204;0	858711512832949;0	858711512832949;NA;0	858711512832949;0	858711512832949;0	858711512832949;0	797849862135414;0	858711512832949;0	668543735260471;0	504371296797235;0	632299925283157;0	7647289916085;0	505847329583816;0	597695362120457;NA;0	858711512832949;0	618293239545913;0	858711512832949;0	604317597959859;0	749461477172866;0	581628658514874;0	797849862135413;0	749461477172866;0	716549707280669;0	62351765012309;0	797849862135414;0
macrolide;0	858711512832949;0	858711512832949;0;0	553274933361458;3	65163281812464e-06;0	428221755217236;0;0	858711512832949;0	00193506391914156;0	858711512832949;0;0	858711512832949;NA;0;0	858711512832949;0	797849862135414;0	858711512832949;0	668543735260471;0	504371296797235;0	632299925283157;0	7647289916085;1	14779786346553e-05;0	0628729967095565;NA;0	858711512832949;0	011458081716315;0	858711512832949;0	60431759795986;0	749461477172866;0	581628658514875;0	797849862135414;0	749461477172866;0	716549707280669;0	62351765012309;0	797849862135414;0	8.58712E+14
macrolide/phenicol;0	858711512832949;0	858711512832949;0;0	553274933361458;3	65163281812464e-06;0	428221755217236;0;0	858711512832949;0	00193506391914156;0	858711512832949;0;0	858711512832949;0;NA;0	858711512832949;0	797849862135414;0	858711512832949;0	668543735260471;0	504371296797235;0	632299925283157;0	7647289916085;1	14779786346553e-05;0	0628729967095565;NA;0	858711512832949;0	011458081716315;0	858711512832949;0	60431759795986;0	749461477172866;0	581628658514875;0	797849862135414;0	749461477172866;0	716549707280669;0	62351765012309;0	797849862135414;0	8.58712E+14
macrolide/streptogramin;0;0	858711512832949;0	858711512832949;0	553274933361458;0	564236360024804;0	428221755217236;0	858711512832949;0	858711512832949;0	468794130321204;0;0	858711512832949;0	858711512832949;0	858711512832949;0	858711512832949;NA;0	797849862135414;0	858711512832949;0	668543735260471;0	504371296797235;0	632299925283157;0	7647289916085;0	418289645560894;0	597695362120457;NA;0	858711512832949;0	618293239545913;0	858711512832949;0	89964459289518;0	749461477172866;0	901582167678252;0	797849862135414;0	749461477172866;0	716549707280669;0	62351765012309;0	797849862135414;0	8.58712E+14
multidrug;0	797849862135414;0	797849862135414;0	797849862135414;0	392211271370998;0	405443385341411;0	161537267399962;0	797849862135414;0	797849862135414;0	116777079926329;0	797849862135413;0	797849862135414;0	797849862135414;0	797849862135414;0	797849862135414;0	797849862135414;NA;0	797849862135414;0	53729356198417;0	366412340246237;0	490350791437233;0	666584675941851;0	336538755909112;0	446615736107296;NA;0	797849862135414;0	0324085721905498;0	797849862135414;0	124354662428822;0	645666191860377;0	0886733364330468;0	712393353328296;0	0478798210664149;0	601049518080376;0	131211601505363;0	712393353328296;0	7.9785E+14
phenicol.chloramphenicol;0	858711512832949;0	858711512832949;0	858711512832949;0	553274933361457;0	564236360024803;0	334766822869401;0	858711512832949;0	858711512832949;0	468794130321204;0	858711512832949;0	858711512832949;0	858711512832949;0	858711512832949;0	858711512832949;0	858711512832949;0	797849862135414;NA;0	668543735260471;0	504371296797235;0	632299925283157;0	7647289916085;0	418289645560894;0	597695362120457;NA;0	858711512832949;0	618293239545913;0	858711512832949;0	604317597959859;0	749461477172866;0	581628658514874;0	797849862135414;0	749461477172866;0	207378181277635;0	62351765012309;0	797849862135414;0	8.58712E+14
phenicol/quinolone;0	668543735260471;0	019822904758386;0	668543735260471;0	733061751109588;0	502838212762733;0	0156500145326604;0	668543735260471;0	019822904758386;0	0259026804732503;0	66854373526047;0	668543735260471;0	668543735260471;0	668543735260471;0	668543735260471;0	668543735260471;0	53729356198417;0	668543735260471;NA;1	59204899752297e-06;0	245801987003388;0	123574427463174;0	371797392933693;0	885079001462339;NA;0	668543735260471;0	846080659936091;0	019822904758386;0	0142939775706092;0	41089297452146;0	00617518857330879;0	000371973888017241;0	410892974521461;0	499894022972124;0	000366134867034074;0	189942879690512;0	6.68544E+14
quinolone;0	504371296797235;0	531575679639216;0	504371296797235;0	280850566201712;0	0634230057954044;0	00043509072975656;0	504371296797235;0	531575679639216;0	000147605982355969;0	504371296797235;0	504371296797235;0	504371296797235;0	504371296797235;0	504371296797235;0	504371296797235;0	366412340246237;0	504371296797235;1	59204899752297e-06;NA;0	220888251609386;0	972142863548192;0	0259112671181385;0	376567057133581;NA;0	504371296797235;0	396900131860316;0	531575679639216;0	00101355179617535;0	67234761051779;0	000332248649041134;0	0600497435511302;0	727752066113199;0	5438881149377;0	000516477371786728;0	97615269640611;0	5.04371E+14
streptothricin;0	632299925283157;0	632299925283157;0	632299925283157;0	0824402147113408;0	652192810378214;0	0274439204174823;0	632299925283157;0	632299925283157;0	045107357633313;0	632299925283156;0	632299925283157;0	632299925283157;0	632299925283157;0	632299925283157;0	632299925283157;0	490350791437233;0	632299925283157;0	245801987003388;0	220888251609386;NA;0	419659446344113;0	848843930557056;7	11033592759591e-06;NA;0	632299925283157;0	175191419722958;0	632299925283157;0	158072290530478;0	534984255339416;0	132581134590777;0	490350791437233;0	388833511525309;0	642461365201755;0	181871204306556;0	490350791437234;0	6.323E+14
sulfonamide;0	7647289916085;2	91131687646384e-08;0	7647289916085;3	06994542453864e-07;0	118184613177294;0	887180548841648;0	7647289916085;2	91131687646384e-08;0	644575081956165;0	7647289916085;0	7647289916085;0	7647289916085;0	7647289916085;0	7647289916085;0	7647289916085;0	666584675941851;0	7647289916085;0	123574427463174;0	972142863548192;0	419659446344113;NA;0	169195786214826;0	277800362007002;NA;0	7647289916085;0	979171541035023;2	91131687646384e-08;0	265360686363362;0	0191539725690371;0	383488383939571;0	00156626916411584;0	0191539725690371;0	029483382595886;0	0756211867958221;0	00156626916411584;0	7.64729E+12
tetracycline;0	418289645560894;0	418289645560894;1	14779786346553e-05;0	289858961588389;3	28626015289046e-14;0	0372560609126493;1	14779786346553e-05;0	418289645560894;0	683832747566782;0	418289645560894;1	14779786346553e-05;0	505847329583816;1	14779786346553e-05;1	14779786346553e-05;0	418289645560894;0	336538755909112;0	418289645560894;0	371797392933693;0	0259112671181385;0	848843930557056;0	169195786214826;NA;0	0119388479699798;NA;0	505847329583816;0	47520652694899;0	418289645560894;0	225161246425249;0	755454151294321;0	164517114984013;0	918641042319992;0	755454151294321;0	945064143846976;0	305026174521367;0	918641042319993;0	5.05847E+14
trimethoprim;0	597695362120457;0	0628729967095565;0	0628729967095565;0	0119177307268972;0	00381731039335609;0	102937320173639;0	0628729967095565;0	0628729967095565;0	807302376132241;0	597695362120457;0	0628729967095565;0	597695362120457;0	0628729967095565;0	0628729967095565;0	597695362120457;0	446615736107296;0	597695362120457;0	885079001462339;0	376567057133581;7	11033592759591e-06;0	277800362007002;0	0119388479699798;NA;NA;0	597695362120457;0	874765268300605;0	0628729967095565;0	589510247573877;0	0572283133581446;0	465945649750114;0	354229451953594;0	652543847023162;0	0923701018922354;0	868445324843635;0	354229451953595;0	5.97695E+14
no.AMR.genes;NA;NA;NA;NA;NA;NA;NA;NA;NA;NA;NA;NA;NA;NA;NA;NA;NA;NA;NA;NA;NA;NA;NA;NA;NA;NA;NA;NA;NA;NA;NA;NA;NA;NA;NA;NA
acid;0	858711512832949;0	858711512832949;0	858711512832949;0	0559102215149156;0	564236360024803;0	00368514709251544;0	858711512832949;0	858711512832949;0	468794130321204;0	858711512832949;0	858711512832949;0	858711512832949;0	858711512832949;0	858711512832949;0	858711512832949;0	797849862135414;0	858711512832949;0	668543735260471;0	504371296797235;0	632299925283157;0	7647289916085;0	505847329583816;0	597695362120457;NA;NA;0	618293239545913;0	858711512832949;0	60431759795986;0	749461477172866;0	581628658514875;0	797849862135414;0	749461477172866;0	716549707280669;0	62351765012309;1	42068787705174e-05;0	8.58712E+14
arsenic;0	618293239545913;0	640496312871206;0	011458081716315;0	307431290024164;0	31940973423726;0	0703192875804652;0	011458081716315;0	640496312871206;9	6355684897631e-06;0	618293239545913;0	011458081716315;0	618293239545913;0	011458081716315;0	011458081716315;0	618293239545913;0	0324085721905498;0	618293239545913;0	846080659936091;0	396900131860316;0	175191419722958;0	979171541035023;0	47520652694899;0	874765268300605;NA;0	618293239545913;NA;0	640496312871206;0	0281956068506275;0	150702759518095;0	0178046134747523;0	165638483186582;0	00628146541527297;0	212351985672142;0	0304225128539446;0	98217005123811;0	6.18293E+14
biocide.quaternary.ammonium;0	858711512832949;0;0	858711512832949;0	000703282263544214;0	359161063083379;0	334766822869402;0	858711512832949;0;0	862563176394892;0	858711512832949;0	858711512832949;0	858711512832949;0	858711512832949;0	858711512832949;0	858711512832949;0	797849862135414;0	858711512832949;0	019822904758386;0	531575679639216;0	632299925283157;2	91131687646384e-08;0	418289645560894;0	0628729967095565;NA;0	858711512832949;0	640496312871206;NA;0	0593191843663572;0	00111348861450278;0	106015161850602;1	42068787705174e-05;0	00111348861450278;0	00198783461573182;0	00665256759492494;1	42068787705174e-05;0	8.58712E+14
copper;0	89964459289518;0	0593191843663572;0	60431759795986;0	873539204990922;0	294307036032668;0	00441364812878753;0	60431759795986;0	0593191843663572;0	005600010641859;0	89964459289518;0	60431759795986;0	604317597959859;0	60431759795986;0	60431759795986;0	89964459289518;0	124354662428822;0	604317597959859;0	0142939775706092;0	00101355179617535;0	158072290530478;0	265360686363362;0	225161246425249;0	589510247573877;NA;0	60431759795986;0	0281956068506275;0	0593191843663572;NA;0	0525391337095356;0;0	00487577387881566;0	000239107378793957;0	0851754250798871;1	64757096854373e-13;0	341790703582015;0	6.04318E+14
copper.nickel;0	749461477172866;0	00111348861450278;0	749461477172866;0	0547417133254728;0	886152722149227;0	49945676525258;0	749461477172866;0	00111348861450278;0	756146875058199;0	749461477172866;0	749461477172866;0	749461477172866;0	749461477172866;0	749461477172866;0	749461477172866;0	645666191860377;0	749461477172866;0	41089297452146;0	67234761051779;0	534984255339416;0	0191539725690371;0	755454151294321;0	0572283133581446;NA;0	749461477172866;0	150702759518095;0	00111348861450278;0	0525391337095356;NA;0	0614008875015499;0	0478798210664153;0	000141551118486571;0;0	0570063421193827;0	0478798210664146;0	7.49461E+14
copper.silver;0	901582167678252;0	106015161850602;0	581628658514875;0	680891229480798;0	223358050446802;0	00226060779814219;0	581628658514875;0	106015161850602;0	00233128771475233;0	901582167678252;0	581628658514875;0	581628658514874;0	581628658514875;0	581628658514875;0	901582167678252;0	0886733364330468;0	581628658514874;0	00617518857330879;0	000332248649041134;0	132581134590777;0	383488383939571;0	164517114984013;0	465945649750114;NA;0	581628658514875;0	0178046134747523;0	106015161850602;0;0	0614008875015499;NA;0	00591537595464597;0	000166018455685091;0	0997141286188645;4	07096578669552e-12;0	456473817019544;0	5.81629E+14
heat;0	797849862135414;1	42068787705174e-05;0	797849862135414;0	0659715474401659;0	809320557070058;0	16153726739996;0	797849862135414;1	42068787705174e-05;0	368990867643246;0	797849862135414;0	797849862135414;0	797849862135413;0	797849862135414;0	797849862135414;0	797849862135414;0	712393353328296;0	797849862135414;0	000371973888017241;0	0600497435511302;0	490350791437233;0	00156626916411584;0	918641042319992;0	354229451953594;NA;0	797849862135414;0	165638483186582;1	42068787705174e-05;0	00487577387881566;0	0478798210664153;0	00591537595464597;NA;0	0478798210664144;0	0654599870639507;2	02788702634571e-05;0	00831376499921554;0	7.9785E+14
mercury;0	749461477172866;0	00111348861450278;0	749461477172866;0	252918990671893;0	886152722149227;0	0780180086255446;0	749461477172866;0	00111348861450278;0	160625666562086;0	749461477172866;0	749461477172866;0	749461477172866;0	749461477172866;0	749461477172866;0	749461477172866;0	0478798210664149;0	749461477172866;0	410892974521461;0	727752066113199;0	388833511525309;0	0191539725690371;0	755454151294321;0	652543847023162;NA;0	749461477172866;0	00628146541527297;0	00111348861450278;0	000239107378793957;0	000141551118486571;0	000166018455685091;0	0478798210664144;NA;0	000388676059042359;0	00300476923980275;0	0478798210664144;0	7.49461E+14
nickel;0	716549707280669;0	00198783461573182;0	716549707280669;0	0927224781120812;0	758790404236065;0	346645560694794;0	716549707280669;0	00198783461573182;0	926401458816347;0	716549707280668;0	716549707280669;0	716549707280669;0	716549707280669;0	716549707280669;0	716549707280669;0	601049518080376;0	207378181277635;0	499894022972124;0	5438881149377;0	642461365201755;0	029483382595886;0	945064143846976;0	0923701018922354;NA;0	716549707280669;0	212351985672142;0	00198783461573182;0	0851754250798871;0;0	0997141286188645;0	0654599870639507;0	000388676059042359;NA;0	089859938739091;0	0654599870639503;0	7.1655E+14
silver;0	62351765012309;0	00665256759492494;0	62351765012309;0	695835919511675;0	442036870733149;0	00481234674788444;0	62351765012309;0	00665256759492494;0	00957087180640315;0	623517650123089;0	62351765012309;0	62351765012309;0	62351765012309;0	62351765012309;0	62351765012309;0	131211601505363;0	62351765012309;0	000366134867034074;0	000516477371786728;0	181871204306556;0	0756211867958221;0	305026174521367;0	868445324843635;NA;0	62351765012309;0	0304225128539446;0	00665256759492494;1	64757096854373e-13;0	0570063421193827;4	07096578669552e-12;2	02788702634571e-05;0	00300476923980275;0	089859938739091;NA;0	131211601505364;0	6.23518E+13
tellurium;0	797849862135414;1	42068787705174e-05;0	797849862135414;4	73583775157937e-05;0	809320557070059;0	00485764914895093;0	797849862135414;1	42068787705174e-05;0	693070958014711;0	797849862135413;0	797849862135414;0	797849862135414;0	797849862135414;0	797849862135414;0	797849862135414;0	712393353328296;0	797849862135414;0	189942879690512;0	97615269640611;0	490350791437234;0	00156626916411584;0	918641042319993;0	354229451953595;NA;1	42068787705174e-05;0	98217005123811;1	42068787705174e-05;0	341790703582015;0	0478798210664146;0	456473817019544;0	00831376499921554;0	0478798210664144;0	0654599870639503;0	131211601505364;NA;0	7.9785E+14
NA;0	858711512832949;0	858711512832949;0	858711512832949;0	553274933361457;0	564236360024803;0	428221755217236;0	858711512832949;0	858711512832949;0	468794130321204;0	858711512832949;0	858711512832949;0;0	858711512832949;0	858711512832949;0	858711512832949;0	797849862135414;0	858711512832949;0	668543735260471;0	504371296797235;0	632299925283157;0	7647289916085;0	505847329583816;0	597695362120457;NA;0	858711512832949;0	618293239545913;0	858711512832949;0	604317597959859;0	749461477172866;0	581628658514874;0	797849862135413;0	749461477172866;0	716549707280669;0	62351765012309;0	797849862135414;NA
